# Supplementary material for: Chromosome architecture and low cohesion bias acrocentric chromosomes towards aneuploidy during mammalian meiosis
Source: Nat Commun. 2024 Dec 23;15:10713. doi: 10.1038/s41467-024-54659-3 (PMC11666783; doi:10.1038/s41467-024-54659-3)
Supplement: Supplementary file 19 — Source Data [file 41467_2024_54659_MOESM19_ESM.xlsx]

## Sheet: Figure 1
Figure 1D
	Data set: Percentage of aneuploid cells in porcine MII oocytes (%)
		Number of cells	Percentage (%)
	Euploid	83	73.4513
	Aneuploid	30	26.5487
	Total	113
Figure 1E
	Data set: Segregation outcome for acro-labelled and meta chromosomes in porcine oocytes (%)
	Acro-labelled		Meta
Replicates	Correct segregation	Missegregation	Correct segregation	Missegregation
1	84.6154	15.3846	98.4848	1.51515
2	94.2857	5.71429	99.2	0.8
3	96.9697	3.0303	99.0476	0.952381
4	88.2353	11.7647	98.9035	1.09649
5	98.4375	1.5625	99.2823	0.717703
Average	92.5087	7.49128	98.9837	1.01635
	Data set 2: Absolute numbers of the segregation outcome for acro-labelled and meta chromosomes in porcine oocytes (for statistical analysis using Fisher's exact test)
	Segregation outcome	Acro-labelled	Meta
	Correct segregation	1049	2483
	Segregation error	81	24
Figure 1F
	Data set 1: Porcine MII eggs after live cell imaging (%)
	Cell status	Number	Percentage
	Euploid	37	77.0833
	Aneuploid	11	22.9167
	Sum	48
Figure 1G
	Data set 1: Segregation outcome after live cell imaging (%)
	Acro-labelled		Meta		Meta-labelled
Replicates	Correct Segregation	Segregation error	Correct Segregation	Segregation error	Correct Segregation	Segregation error
1	83.3333	16.6667	100	0	100	0
2	100	0	100	0	100	0
3	94.4444	5.55556	97.4359	2.5641	100	0
4	83.3333	16.6667	100	0	100	0
5	97.619	2.38095	98.9011	1.0989	100	0
6	94.4444	5.55556	100	0	100	0
7	91.6667	8.33333	100	0	100	0
Average	92.1202	7.87982	99.4767	0.523286	100	0
	Data set 2: Absolute number of the segregation outcome for the different chromosomes (for statistical analysis using Fisher's exact test)
	Segregation outcome	Acro-labelled	Meta	Meta-labelled
	Correct segregation	151	349	126
	Segregation error	11	2	0

## Sheet: Figure 2
Figure 2C
	Data set 1: Distance of acro-labelled chromosomes from the metaphase plate (μm)
		Cell 1							Cell 2							Cell 3							Total
	Time (min)	Chromosome 1	Chromosome 2	Chromosome 3	Chromosome 4	Chromosome 5	Chromosome 6	Average	Chromosome 1	Chromosome 2	Chromosome 3	Chromosome 4	Chromosome 5	Chromosome 6	Average	Chromosome 1	Chromosome 2	Chromosome 3	Chromosome 4	Chromosome 5	Chromosome 6	Average	Average	Stdv
	-279	0.417831	0.813597	0.273299	0.25716	1.30096	4.66752	1.28839	0.392801	1.62326	0.373653	2.33454	2.91115	1.24661	1.48034	0.41033	1.47727	1.00511	1.69724	0.468763	1.04234	1.01684	1.26186	0.232884
	-276	0.286369	1.92162	1.50395	0.7498	0.148319	5.0026	1.60211	0.450311	1.6288	1.55957	2.32761	3.06045	2.86849	1.98254	0.936885	1.30231	1.73737	1.88775	0.663203	0.131086	1.10977	1.56481	0.43758
	-273	0.0398501	2.51957	1.86476	1.17599	0.725485	3.78534	1.68516	0.168914	1.92708	0.966699	1.55624	3.59921	2.23282	1.74183	0.430907	1.85594	0.0868062	1.9262	0.454327	0.216096	0.828379	1.41846	0.511808
	-270	0.259149	2.15138	1.5549	2.52092	0.867967	2.66106	1.66923	0.943882	1.95825	0.155747	1.87819	3.0487	2.10654	1.68188	0.568956	3.40085	0.308449	2.44407	1.34191	0.789756	1.47567	1.60893	0.115581
	-267	0.419167	2.62445	0.716854	4.09163	2.20897	1.59085	1.94199	1.63556	1.83108	0.573105	1.36015	2.83598	1.58592	1.63697	0.338191	4.2342	0.481341	1.95606	0.52805	0.534531	1.3454	1.64145	0.298321
	-264	0.607225	1.68058	0.0481697	3.17144	2.60181	0.149146	1.37639	1.22176	2.21213	0.192257	1.6397	3.60935	2.07778	1.8255	0.201515	2.82211	0.0755321	2.21851	0.253303	0.74671	1.05295	1.41828	0.387974
	-261	1.26429	2.21775	0.0909024	2.39889	3.25478	0.743549	1.66169	1.08549	2.11253	0.381377	0.969766	3.89926	1.00332	1.57529	0.167903	2.6599	0.258073	0.695192	0.267613	0.228744	0.712904	1.31663	0.524624
	-258	0.952823	1.72144	0.29148	2.61266	1.84935	0.34371	1.29524	0.118117	2.45641	1.22917	1.24728	3.85325	1.61174	1.75266	1.02507	2.44722	0.768948	1.57936	0.414675	0.028862	1.04402	1.36398	0.359284
	-255	1.91252	0.55318	1.44715	1.063	2.18475	1.32735	1.41466	0.770512	2.10284	1.10735	0.588984	2.90665	2.29609	1.62874	0.787756	1.96191	1.28699	1.38326	0.689222	0.196599	1.05096	1.36478	0.292102
	-252	2.39927	1.3479	0.477795	2.57032	1.26266	2.46654	1.75408	0.42912	2.31802	0.642072	0.826952	2.11592	2.81603	1.52468	0.287207	1.81788	1.90812	1.36583	1.83128	0.491168	1.28358	1.52078	0.235275
	-249	1.83458	2.12495	0.274288	3.5668	0.724947	2.50956	1.83919	0.440382	2.70844	0.292453	0.550278	2.61934	2.47592	1.51447	0.636213	1.10492	0.6691	2.00098	0.453372	0.41755	0.880356	1.41134	0.487664
	-246	2.3798	2.04427	0.431559	3.72295	0.140418	2.43496	1.85899	0.303935	2.60751	0.681399	0.0917348	2.53331	2.42881	1.44112	0.990352	0.053397	1.42986	2.44859	0.515141	0.208396	0.940956	1.41369	0.459633
	-243	1.50553	1.50396	0.00475082	3.56571	1.41594	2.72853	1.7874	0.328401	2.16595	1.61575	0.734571	2.7709	1.52205	1.52294	0.290442	0.158169	1.6052	1.8128	0.547415	0.370462	0.797414	1.36925	0.512576
	-240	1.49914	1.63676	0.275865	2.74468	0.897482	2.45094	1.58414	0.674126	1.4827	1.35667	0.928371	2.75211	2.20365	1.56627	1.05575	0.344717	2.40832	2.6124	1.25052	0.330647	1.33373	1.49471	0.139705
	-237	0.870296	1.83924	0.280981	2.62851	0.755796	1.28956	1.2774	0.678505	0.679139	1.54078	0.717395	2.68097	2.39321	1.44833	0.50597	0.275862	0.851367	2.80088	1.22331	0.0628968	0.953382	1.22637	0.251391
	-234	0.74746	0.0633467	0.181181	3.44292	2.15205	1.4052	1.33203	0.0544075	0.998944	0.408328	0.554671	2.09315	2.07083	1.03006	0.221291	0.893222	1.37203	1.10543	0.237393	0.277378	0.684458	1.01551	0.324029
	-231	0.629538	0.444832	1.11924	2.71922	2.00125	1.21879	1.35548	0.205251	1.65141	0.0175157	0.915493	1.48929	1.88747	1.02774	0.160529	0.38419	0.876845	1.4852	0.685928	0.074468	0.611194	0.998137	0.373025
	-228	1.30784	1.188	1.26059	1.72573	2.48862	0.599048	1.4283	0.467348	1.60253	0.824178	1.02806	1.18747	1.44802	1.09294	0.532373	0.840808	0.527266	1.48769	0.4673	0.158872	0.669051	1.06343	0.380486
	-225	1.07394	1.01713	0.405927	0.315789	1.26262	1.19858	0.878997	0.426946	1.66247	0.725222	0.600812	1.36383	0.738124	0.919566	0.607425	0.886162	0.777818	1.31543	0.463795	0.562058	0.768782	0.855782	0.078027
	-222	0.726012	1.18054	1.1526	1.84934	1.19922	0.403184	1.08515	0.513675	1.43279	1.04562	0.116847	1.02149	1.85407	0.997414	0.351214	0.577709	0.950723	1.13068	1.94108	0.570007	0.920235	1.00093	0.0825135
	-219	1.1914	0.927654	0.884457	1.70151	0.717222	0.535456	0.99295	1.00943	1.18389	0.497775	0.597598	0.919643	2.08918	1.04959	0.155895	0.531986	0.087682	0.149634	1.79978	0.55036	0.545889	0.862808	0.275917
	-216	0.509767	0.0419238	0.800475	2.43693	1.49972	0.694194	0.997167	0.900095	1.42862	1.3148	0.541141	2.04442	2.14485	1.39565	0.26058	0.669199	1.01605	0.435623	1.04802	0.486811	0.652715	1.01518	0.371797
	-213	0.82567	0.17658	1.11834	1.96871	1.90575	0.863738	1.14313	1.12129	1.43307	1.67057	0.469214	2.44534	1.63503	1.46242	0.752236	0.531379	1.24714	1.95376	0.484998	0.187107	0.859436	1.155	0.301666
	-210	0.333003	0.964019	1.69183	2.64436	1.84409	1.15706	1.43906	0.305725	0.375484	1.15398	0.0550778	3.11006	2.18908	1.19823	0.306087	0.747301	1.40563	2.8388	0.10519	0.903694	1.05112	1.22947	0.195848
	-207	0.434085	1.33983	1.20244	1.91532	1.65404	1.28325	1.30483	1.07428	0.71887	0.0800643	0.122518	2.35057	1.97556	1.05364	0.376168	1.51216	0.136852	2.03073	0.724438	0.776835	0.926198	1.09489	0.192655
	-204	0.831762	0.22581	0.973558	1.74303	1.45318	1.09929	1.05444	0.46416	0.610012	1.27509	0.321687	2.39774	1.84923	1.15299	0.404589	1.23393	0.161053	2.58332	2.53133	0.712066	1.27105	1.15949	0.108452
	-201	0.0106744	1.60925	0.651559	1.25828	2.04817	1.41538	1.16555	0.30992	0.568744	1.19152	0.296261	2.50157	1.70381	1.0953	0.0390306	1.86785	0.699369	2.4629	2.26073	1.34545	1.44589	1.23558	0.185487
	-198	0.430957	2.13166	0.330131	2.06134	1.97348	1.88111	1.46811	0.190359	1.34399	0.161009	0.496203	2.39011	2.12763	1.11822	0.0519359	0.676529	1.09713	2.33255	1.6388	1.46308	1.21	1.26544	0.181418
	-195	0.667744	1.8406	0.445977	1.6212	1.3401	1.96417	1.3133	0.804714	1.4274	0.618373	0.0985993	2.27532	1.73641	1.16014	0.458688	1.19629	1.33498	3.24593	0.917637	0.881168	1.33912	1.27085	0.0967468
	-192	1.10335	1.71802	0.626469	2.18464	2.13736	1.80212	1.59533	0.154125	0.0112186	0.972452	0.215861	2.34845	1.1937	0.815968	1.27165	1.54307	1.15923	1.91597	1.06514	0.941763	1.31614	1.24248	0.394867
	-189	0.399625	1.63396	0.032876	2.09369	2.90043	0.628893	1.28158	0.448794	0.195371	1.68377	0.590294	2.03592	1.89167	1.14097	1.2162	0.876017	1.49263	1.9921	0.993605	0.157263	1.1213	1.18128	0.0874135
	-186	0.171001	1.51677	0.735601	1.42444	3.27153	0.539878	1.27654	0.135798	0.0224887	1.00933	0.619381	2.16237	2.31561	1.04416	0.321332	0.270477	1.55402	2.60255	0.81143	0.183592	0.957232	1.09264	0.165081
	-183	0.479669	1.15365	0.906038	2.41347	3.60522	0.161072	1.45319	0.673449	0.232897	0.658778	0.553028	1.73643	2.31646	1.02851	0.725066	0.340116	1.10781	2.91196	0.994904	0.491244	1.09518	1.19229	0.228386
	-180	0.281245	0.729679	1.12265	1.1146	4.05029	0.514985	1.30224	0.0753303	0.463323	0.332531	0.403175	1.68681	1.80583	0.794499	1.63887	0.695286	1.07733	3.77339	1.2761	0.197734	1.44312	1.17995	0.341163
	-177	0.908838	0.00831603	1.01719	0.162633	3.3311	0.844504	1.04543	0.238495	0.43611	0.524569	0.71938	1.80619	2.5965	1.05354	0.320043	0.88113	0.412149	2.98011	0.816306	0.27635	0.947681	1.01555	0.0589169
	-174	1.35626	1.04007	0.621047	0.487053	2.54054	0.295094	1.05668	0.538006	0.411306	0.170058	1.05089	2.15857	1.894	1.03714	0.222133	0.919379	0.173152	2.01744	0.665002	0.886141	0.813874	0.96923	0.134896
	-171	1.58423	0.373583	0.166756	0.0824516	3.06834	0.175645	0.908501	0.96556	0.615809	0.0326911	0.861046	2.50355	1.96238	1.15684	1.03053	1.66299	0.403053	2.45112	0.633154	0.944121	1.18749	1.08428	0.152997
	-168	1.56531	0.740477	0.0397455	0.973978	3.51842	0.758649	1.2661	1.70988	0.535373	0.767777	0.195186	3.5556	1.3568	1.35344	0.0848684	1.82314	0.109355	1.87623	0.768722	0.52904	0.865224	1.16159	0.260345
	-165	1.82598	1.38911	0.707971	1.92863	3.52094	0.29339	1.611	1.09647	0.365611	0.121402	0.784916	2.57442	1.37149	1.05239	0.109763	1.87251	0.222035	1.11418	0.919655	0.348234	0.764396	1.14259	0.430452
	-162	1.79994	1.37386	0.318507	1.69021	2.61423	0.116523	1.31888	0.619705	1.22421	0.519493	0.915234	2.31044	0.78118	1.06171	0.891058	1.97563	0.33811	0.958589	1.50221	0.254024	0.986605	1.1224	0.174251
	-159	0.815406	0.228401	0.122361	1.40475	2.2478	0.100504	0.819872	0.431395	1.22682	0.836986	0.639788	2.26804	1.2278	1.10514	0.0508867	1.20141	0.400772	0.539484	1.36998	0.683352	0.707647	0.877552	0.204927
	-156	1.92617	1.07174	0.252824	1.25673	2.08589	1.38804	1.33023	0.967343	2.33526	0.800638	1.23716	1.32491	1.90738	1.42878	0.286701	0.782529	0.31466	0.799596	1.12241	0.619303	0.6542	1.13774	0.421645
	-153	1.77387	1.90281	0.0770955	1.20023	1.94018	1.6098	1.41733	1.10138	2.12057	0.864309	0.852259	2.24705	1.22427	1.40164	0.327769	1.95681	1.42202	0.230192	1.9717	0.119151	1.00461	1.27453	0.233889
	-150	1.46708	2.1916	0.0595966	1.52714	1.88656	1.22785	1.3933	1.22628	2.10316	0.423937	0.414391	1.9095	1.47205	1.25822	0.551005	1.32926	0.205946	0.320523	0.301151	0.0165214	0.454068	1.0352	0.507784
	-147	1.87891	1.86351	0.484598	1.97152	2.26368	1.2714	1.62227	1.76793	2.08894	0.240323	0.0478748	1.95178	1.65615	1.29217	0.855766	2.04879	0.432875	0.271682	1.2085	0.0112345	0.804807	1.23975	0.411244
	-144	1.05489	0.774705	0.901053	2.26786	2.08254	1.42435	1.41757	0.575373	2.16985	0.280242	0.200921	2.12885	1.10059	1.07597	0.199709	2.74527	0.242312	0.481113	1.49934	0.198613	0.894393	1.12931	0.265634
	-141	0.241772	0.0264268	0.819911	2.39119	2.52738	1.99885	1.33425	1.23599	2.59015	0.098951	0.389447	1.80369	1.14149	1.20995	0.565047	2.25566	0.519154	0.313009	1.12994	0.845338	0.938026	1.16074	0.202646
	-138	0.982934	0.24107	0.844192	3.18202	2.70595	1.74857	1.61746	1.23101	2.8512	0.953821	0.32882	2.96994	0.677826	1.5021	0.0313013	1.82495	0.787458	0.358699	1.21392	0.0564416	0.712128	1.27723	0.492778
	-135	0.479021	0.695615	0.315111	2.57709	2.49194	1.97145	1.4217	1.28396	3.14653	0.360815	0.467175	3.00725	0.71504	1.49679	0.966221	2.1557	0.463149	0.253784	0.712723	0.152302	0.78398	1.23416	0.39167
	-132	0.909919	0.568895	0.586318	2.6734	3.42741	2.01502	1.69683	0.358325	4.01609	0.61147	0.31963	3.1939	1.0328	1.5887	0.226859	1.59572	1.03937	0.0284358	0.50583	0.282914	0.613189	1.29957	0.596879
	-129	1.09977	0.712679	0.93729	2.33521	3.44151	1.95508	1.74692	0.0371635	3.68646	0.242177	0.701422	3.24835	1.09464	1.5017	0.657329	1.70335	0.296267	0.535747	0.574375	0.86429	0.771893	1.34017	0.507188
	-126	0.224965	0.16767	0.807525	1.38771	2.07521	2.06895	1.12201	0.989017	3.16529	0.117584	0.473751	3.19548	1.12585	1.51116	0.355096	2.22987	0.0824782	0.709261	0.686737	0.657603	0.786841	1.14	0.362496
	-123	1.0748	0.362805	1.02727	0.884751	2.78236	2.05327	1.36421	0.206241	3.555	0.297191	0.889726	2.60142	0.599861	1.35824	0.146143	2.10239	0.0121988	0.582914	0.718013	0.704887	0.711091	1.14451	0.375367
	-120	0.569321	0.459228	0.801871	0.379163	2.96326	1.95677	1.18827	0.45688	3.48366	0.760086	0.537119	2.59418	0.523248	1.39253	0.798833	1.72224	0.172631	0.00275701	1.14651	1.14307	0.831007	1.13727	0.284214
	-117	1.09147	0.0368235	0.997024	0.692718	3.86556	1.8328	1.4194	1.01866	3.17999	0.194446	0.746253	2.17295	0.771865	1.34736	0.963741	2.67227	0.350917	0.451491	0.605192	0.437257	0.913479	1.22675	0.273679
	-114	1.78059	0.0203187	0.751387	1.83447	3.48633	1.63927	1.5854	1.83672	3.37285	0.582688	0.102795	2.33577	0.994184	1.5375	0.926514	2.51439	0.399469	0.267885	0.0900835	0.500261	0.7831	1.302	0.450017
	-111	2.22739	1.13755	0.75455	1.39984	2.45288	2.03829	1.66842	1.33479	3.37128	0.482991	0.371091	2.66822	1.37593	1.60072	0.676828	2.43121	1.21544	0.0937431	1.3003	0.114468	0.971999	1.41371	0.384029
	-108	2.46725	0.76035	0.552994	2.93941	2.44016	2.23306	1.89887	1.43343	4.18518	0.161838	0.22525	3.0577	0.91531	1.66312	0.0737247	2.11578	0.661867	0.375741	0.989183	0.662288	0.813097	1.45836	0.571113
	-105	2.55189	0.474184	1.10718	3.12147	2.88393	2.24844	2.06452	1.3233	4.14476	0.0578521	0.926843	2.16057	1.10601	1.61989	0.593246	2.00167	0.957853	0.392107	1.83048	0.0849031	0.976711	1.55371	0.546915
	-102	1.87631	0.922668	1.21908	3.0994	3.35033	2.17977	2.10792	0.8651	2.47852	0.488552	0.144386	2.52753	0.936421	1.24009	0.880381	2.74574	1.24165	0.521316	1.55917	0.466087	1.23572	1.52791	0.502311
	-99	2.19307	0.42885	1.41273	3.17501	3.65494	1.7022	2.09447	0.255211	2.40482	0.296753	0.552317	2.3298	1.04275	1.14694	0.900484	2.30224	1.20634	0.0427724	0.85728	0.122751	0.905311	1.38224	0.628527
	-96	2.55988	0.0943134	1.40153	2.67023	3.09627	2.06677	1.9815	0.930055	2.93607	0.532026	0.85229	2.17197	0.644245	1.34444	0.927007	2.68554	1.35024	0.178173	1.06746	0.304461	1.08548	1.47047	0.461113
	-93	2.79335	0.509208	1.281	3.10332	3.16434	2.42558	2.2128	1.08571	2.23058	0.0986059	0.673273	2.29653	1.46291	1.30793	1.54819	2.41771	1.27417	0.378344	1.48755	0.0214362	1.1879	1.56954	0.5603
	-90	2.922	0.0614691	1.35541	3.36566	3.20564	2.30113	2.20188	1.69498	3.06066	0.00841873	0.422384	1.95536	1.7358	1.4796	2.03577	2.17879	0.81769	0.487704	1.44524	0.811323	1.29609	1.65919	0.47886
	-87	2.54306	0.00365414	0.728952	2.82875	4.15363	2.42627	2.11405	1.76657	2.80614	0.251962	0.175216	1.70509	1.61896	1.38732	1.83251	2.67021	1.0783	0.506022	2.20137	0.23632	1.42079	1.64072	0.41026
	-84	3.50337	0.477833	0.556841	2.55545	2.92228	2.76908	2.13081	1.31168	2.26589	0.618405	0.431761	0.759667	1.30553	1.11549	1.3521	2.57199	0.452738	0.0948437	1.34557	0.28066	1.01632	1.42087	0.616819
	-81	3.44297	0.863576	0.664262	2.09201	3.76413	2.42494	2.20865	0.429626	2.17123	0.177732	0.282486	0.707323	0.952864	0.786877	1.56624	2.27039	0.165837	0.216823	2.1436	0.252196	1.10251	1.36601	0.746613
	-78	2.86349	0.674647	0.286716	2.45775	3.5984	2.14779	2.0048	1.31841	2.07478	0.130144	0.626255	2.37913	0.45718	1.16432	1.18755	1.96321	0.34124	0.0825993	2.02275	0.247446	0.974132	1.38108	0.54846
	-75	2.79986	0.631971	0.0952477	1.97296	2.15489	1.57841	1.53889	0.594331	1.78257	0.301121	0.167444	1.98269	0.88628	0.952406	0.96755	2.49482	0.539081	0.651055	1.74874	0.0651978	1.07774	1.18968	0.308849
	-72	3.59666	1.13074	0.554145	1.25828	2.46269	1.26051	1.7105	0.266503	2.47153	0.343644	0.311049	1.95696	1.39789	1.1246	0.845804	2.15151	0.817613	0.663036	1.89815	0.0532521	1.07156	1.30222	0.354577
	-69	3.24132	1.38584	0.391362	0.989819	2.60036	1.4622	1.67848	1.61516	1.87097	0.401245	0.175544	2.76309	1.67253	1.41642	0.751487	2.59784	1.05317	0.87474	2.09177	0.631655	1.33344	1.47612	0.180098
	-66	3.26628	1.33722	0.617705	1.00131	3.23812	1.79959	1.8767	0.640436	1.86924	0.0730293	0.311075	3.14063	1.35081	1.23087	0.0659228	2.90316	1.47881	0.296951	2.63156	0.268017	1.27407	1.46055	0.361048
	-63	3.50668	1.55951	0.652885	1.80969	3.74404	1.9878	2.2101	0.694976	1.80915	0.197673	0.440175	2.0459	1.4597	1.10793	0.463943	2.14418	0.939248	0.803651	2.24015	0.294755	1.14765	1.48856	0.625188
	-60	3.40094	1.613	0.478068	1.86339	3.75203	2.39184	2.24988	0.243313	1.94769	0.735225	0.0128938	1.78265	0.724545	0.90772	0.849073	2.27875	0.461101	1.08306	1.52215	0.221779	1.06932	1.40897	0.732715
	-57	4.39698	1.71502	0.77616	2.16355	3.01765	2.18736	2.37612	0.386679	1.75887	0.870452	0.145652	2.14755	1.49489	1.13402	1.65305	1.85004	0.471754	0.710875	1.12898	0.614429	1.07152	1.52722	0.735834
	-54	4.75606	1.4678	1.23871	2.54298	3.1899	1.75577	2.49187	0.400494	1.64898	0.67589	0.466079	1.8623	1.95735	1.16852	2.43025	1.89153	0.448727	0.220294	0.550947	0.27895	0.970116	1.5435	0.82728
	-51	4.76709	1.35222	1.07147	2.65356	3.51354	1.72011	2.513	0.655708	1.82458	0.594785	0.155894	1.98509	0.452997	0.944841	2.46578	0.874418	0.533642	0.128545	0.532611	0.588312	0.853884	1.43724	0.932743
	-48	4.70884	1.70031	1.8175	2.58042	2.93316	1.49288	2.53885	0.208619	1.93374	0.263871	1.81038	1.90199	0.326638	1.07421	2.39428	0.388639	0.933451	0.438854	0.282605	0.345926	0.797293	1.47012	0.935851
	-45	4.26802	1.447	1.65331	2.44886	3.52212	1.3989	2.45637	0.169426	2.35009	0.286158	0.555227	2.2857	1.45081	1.1829	1.75748	0.672443	1.06404	0.144955	0.945416	0.829918	0.902374	1.51388	0.828182
	-42	4.46002	1.75672	1.48001	1.79857	3.36384	1.21997	2.34652	0.470464	2.78543	0.0376724	0.340507	2.33938	0.711274	1.11412	2.32096	0.502662	1.32499	0.611389	1.86193	0.188488	1.13507	1.5319	0.705558
	-39	4.5908	1.29151	2.06789	2.06919	3.80114	1.2831	2.51727	1.17896	3.13951	0.43993	0.490588	2.90428	0.37885	1.42202	1.75635	1.22043	1.05374	0.492319	1.30905	0.410496	1.0404	1.6599	0.766634
	-36	4.81497	1.2551	2.79254	1.81738	4.25338	1.69363	2.77117	0.988039	3.40753	0.191717	0.641308	2.23908	0.16421	1.27198	0.999039	1.05729	0.950171	0.362944	1.10089	0.910149	0.896748	1.64663	0.991783
	-33	4.4904	0.994967	2.12681	2.06873	4.59129	1.67671	2.65815	1.23212	4.30195	0.00597485	0.00863087	2.45526	0.142633	1.35776	1.28162	1.16613	0.753713	0.161155	1.05588	1.07727	0.915963	1.64396	0.905669
	-30	4.28153	0.679836	2.1516	1.14805	4.15481	1.95467	2.39508	1.76568	3.3533	0.33131	0.649744	2.09923	1.18695	1.56437	0.677391	0.45647	0.966473	0.0134711	1.57285	1.20168	0.814722	1.59139	0.790527
	-27	3.3902	0.388497	2.36536	1.24781	3.31009	1.80982	2.0853	1.65419	4.13901	0.151063	0.816492	2.0678	0.0456505	1.47903	0.723126	1.26299	1.31502	0.160015	0.993436	0.8265	0.880182	1.4815	0.602561
	-24	3.39936	0.813682	1.78929	1.98245	3.17816	1.87004	2.17216	2.03918	4.67096	1.05961	0.717808	1.80976	0.459321	1.79278	1.42066	0.692797	0.939869	0.26184	0.193148	0.876488	0.730801	1.56525	0.747134
	-21	2.71874	0.415938	2.16778	1.90546	3.38036	1.27306	1.97689	1.77547	4.36089	1.27963	0.884172	2.1718	0.310931	1.79715	1.48848	0.120955	0.740854	0.27353	0.358585	1.08485	0.677876	1.48397	0.703861
	-18	3.1038	0.173144	2.46865	2.10958	4.3126	1.6241	2.29865	1.30406	3.40392	1.10315	0.233531	2.70613	0.334084	1.51414	1.17923	0.288652	0.726619	0.624561	0.549445	0.571014	0.656587	1.48979	0.8213
	-15	3.50934	0.169091	2.2612	2.51058	2.59588	1.67666	2.12046	1.46711	3.61101	1.24037	0.346442	2.09242	0.618217	1.56259	1.20294	0.0785512	0.589522	0.153811	0.814141	0.71096	0.591654	1.4249	0.773646
	-12	3.351	0.130105	2.25743	2.8654	3.33142	1.189	2.18739	1.67254	3.82127	1.28673	0.070613	2.19767	0.53759	1.59773	1.1072	0.939506	0.958471	0.142262	0.355821	0.101805	0.600844	1.46199	0.801939
	-9	3.64038	0.154061	1.80575	2.72866	3.17465	1.59808	2.1836	2.03116	3.48955	0.916675	0.91038	2.16097	1.00374	1.75208	1.12941	0.815006	1.18656	0.197541	0.605718	0.13543	0.678278	1.53798	0.77516
	-6	3.14385	0.0934538	1.8559	2.40379	2.78794	1.52421	1.96819	1.45707	4.13362	1.3877	0.232688	1.25931	1.37195	1.64039	0.752651	0.755251	0.82251	0.0983851	0.867269	0.0341034	0.555028	1.38787	0.73965
	-3	3.25911	0.139364	2.04057	2.41463	2.99506	1.63007	2.0798	2.04711	2.91623	1.62248	0.894897	1.9863	0.247863	1.61915	0.500936	0.378826	1.18634	0.314599	1.20281	0.629269	0.702129	1.46703	0.701321
	0	3.69959	0.141989	1.57485	1.82963	3.12682	1.71602	2.01482	2.12883	2.53027	1.14502	0.00581153	2.05002	0.967402	1.47123	0.585075	0.548808	0.823658	0.159845	1.26935	0.00651623	0.565542	1.35053	0.732137
	Data set 2: Distance of metacentric chromosomes from the metaphase plate (μm)
		Cell 1														Cell 2														Cell 3															Total
	Time (min)	Chromosome 1	Chromosome 2	Chromosome 3	Chromosome 4	Chromosome 5	Chromosome 6	Chromosome 7	Chromosome 8	Chromosome 9	Chromosome 10	Chromosome 11	Chromosome 12	Chromosome 13	Average	Chromosome 1	Chromosome 2	Chromosome 3	Chromosome 4	Chromosome 5	Chromosome 6	Chromosome 7	Chromosome 8	Chromosome 9	Chromosome 10	Chromosome 11	Chromosome 12	Chromosome 13	Average	Chromosome 1	Chromosome 2	Chromosome 3	Chromosome 4	Chromosome 5	Chromosome 6	Chromosome 7	Chromosome 8	Chromosome 9	Chromosome 10	Chromosome 11	Chromosome 12	Chromosome 13	Average		Average	Stdv
	-279	0.544806	0.184348	0.366432	0.663303	1.08212	0.487142	0.247898	0.334244	0.0507997	0.0798925	0.0491774	0.0582988	0.346539	0.345769	1.9307	1.27134	0.169683	1.61236	0.741687	0.136368	0.934264	1.19569	2.31445	0.703743	0.414166	0.804144	0.471076	0.976896	0.506708	2.53264	0.126333	1.34743	1.63149	3.91226	0.414496	1.5585	0.69139	0.818425	0.577256	0.568234	0.0566072	1.13398		0.818882	0.417188
	-276	0.383622	0.866324	0.542408	0.790761	1.95184	0.399296	0.484167	1.54455	0.854291	1.40341	0.881382	0.316365	0.574877	0.845638	2.09764	1.43444	0.879491	1.7305	1.156	0.863821	0.258346	1.32083	3.02999	0.0973528	0.578774	1.07234	0.463563	1.15255	0.431549	0.189747	0.187596	0.642847	1.70496	2.69096	0.124543	1.08501	0.130252	0.0615943	0.901023	0.540218	0.269134	0.689188		0.895791	0.235715
	-273	0.155254	0.0953474	0.870418	0.0983526	2.05632	0.597024	0.722061	1.26691	0.636054	1.32797	0.307936	0.269562	0.70857	0.700906	1.48552	1.31584	0.581227	1.81204	1.1892	0.274903	1.0138	1.5968	3.16603	0.432166	0.432386	1.22774	0.0252567	1.11945	0.27372	2.44585	0.140867	0.74809	0.440367	2.34802	0.00582045	1.11628	1.14363	0.0347588	0.440677	0.447917	0.109791	0.745831		0.855397	0.229781
	-270	0.32789	0.269028	0.0906927	0.575121	0.850195	0.112877	0.0101215	0.0317626	0.40525	0.944995	1.15019	0.518261	0.151283	0.418282	1.80005	1.48401	0.380615	0.530903	0.174011	1.18936	0.511317	0.343196	2.46003	1.36749	0.0782827	0.227413	0.695017	0.864745	1.39048	2.75578	0.189967	0.233753	0.99176	1.81716	0.0376505	0.677124	1.02152	0.441017	0.448006	0.086652	0.822291	0.839474		0.707501	0.250789
	-267	0.851722	0.168538	0.728255	1.27512	0.582024	0.4317	0.432895	1.23366	0.646321	0.719476	1.61764	1.143	0.512554	0.795608	1.27409	0.828239	0.0907744	0.861577	0.672663	0.681255	0.629509	0.340595	2.90497	0.287392	0.336655	0.661527	0.165835	0.748852	1.01717	0.331295	0.919381	0.593333	1.05024	1.28699	0.974119	0.52472	0.626322	0.0312494	1.05949	0.0738777	0.0297321	0.655224		0.733228	0.0714843
	-264	2.17893	0.000560542	0.0754792	1.25789	1.08866	1.03407	0.135252	0.00602525	0.353243	0.0380055	0.561961	0.312397	0.143027	0.552731	1.32289	0.266014	0.0678834	0.887935	1.06125	0.314453	0.374894	0.896397	2.30678	0.955107	0.162258	0.70537	0.0632811	0.721886	0.0711371	0.288239	0.410436	0.0574133	1.66	0.43296	0.218408	0.876442	0.47424	0.0569972	1.07408	0.119786	0.481581	0.478594		0.584404	0.1247
	-261	0.681421	1.06279	0.156769	0.0412902	0.339835	0.781796	0.217244	0.485439	0.237948	0.108381	0.51723	0.726834	0.0907242	0.419054	1.65628	0.685656	0.407559	0.865524	0.0317711	0.139861	0.49302	0.137438	3.14712	0.666669	0.0489191	1.202	0.886437	0.797558	0.538675	1.02608	0.0104384	0.624012	0.125256	1.5577	0.128278	0.611542	0.34501	0.692996	0.566527	0.0411498	0.102184	0.489989		0.568867	0.201203
	-258	1.12448	0.922075	0.113795	0.0545462	0.737218	1.01713	0.729061	1.43996	0.382885	0.27597	0.720381	0.112085	0.599518	0.633008	1.9692	0.653568	0.309089	1.11249	0.311337	0.163733	0.798475	0.134992	1.60896	0.874774	0.561364	1.07593	0.717466	0.791644	0.304106	1.68422	0.13782	1.41454	0.188847	2.70622	0.0503401	0.371187	0.225803	1.13784	0.751961	0.216414	0.238623	0.725225		0.716626	0.0796669
	-255	1.07095	0.782589	0.010821	1.18392	0.925378	0.534506	0.398563	0.363172	0.944212	0.0119933	1.46056	0.519085	0.0113507	0.632085	1.50943	0.607773	0.449491	1.06748	0.592797	0.600907	1.52201	0.512314	3.27724	1.25932	0.270761	0.297552	0.320238	0.945178	0.767338	1.04594	0.163514	0.851838	1.03449	1.99968	0.319807	0.981012	0.135718	0.1154	0.69725	0.596405	0.596334	0.715747		0.764337	0.162104
	-252	0.975963	0.304168	0.35917	0.598516	0.146367	0.946181	0.0369104	0.0229224	0.112698	0.451614	1.19392	0.300706	0.14129	0.430033	2.32479	0.0571783	1.30433	2.6256	1.24838	0.338879	0.487627	0.56403	4.16105	1.48966	0.039307	0.548662	0.421621	1.20085	0.604185	0.253378	0.357317	0.162893	1.12021	2.74278	0.71158	2.08379	1.35088	0.392207	0.323271	0.093591	0.480456	0.821272		0.817387	0.385425
	-249	0.377393	0.268004	0.231954	0.303322	0.894953	0.171436	0.802669	0.083694	0.582117	0.568105	0.919431	0.210368	0.748215	0.473974	2.75558	1.66222	1.1226	2.28653	0.355531	0.327578	0.981558	0.204563	4.8154	1.57449	0.157587	0.034666	0.122141	1.26157	0.214162	0.618891	0.381116	0.272363	0.867209	1.78411	0.0902886	1.20858	1.33456	0.526238	1.055	0.317028	0.109301	0.675296		0.803614	0.409179
	-246	0.443201	0.509078	0.664063	0.00549178	0.652518	0.421786	0.498843	0.252083	1.05314	0.282127	1.07934	1.06657	8.05462e-05	0.532947	1.2811	0.141433	0.0388833	1.63741	0.0585925	0.460435	0.622089	1.40153	4.54557	1.53049	0.0171482	0.728053	0.271931	0.979589	0.675392	1.35929	0.200866	0.0493979	0.852901	1.94306	0.373058	1.77616	1.26703	1.10585	0.766067	0.621083	0.243665	0.86414		0.792225	0.231843
	-243	0.3887	0.0502865	0.0882431	0.212223	1.05095	0.0551741	0.157701	0.503918	1.70067	0.0377197	1.24418	0.0560779	0.480257	0.463545	2.56226	0.702747	0.532399	1.36407	0.264122	0.358685	1.86074	1.15858	3.97674	1.75738	0.164436	0.282815	0.590699	1.19813	0.324224	0.77592	0.264504	0.503898	0.687624	1.27814	0.0753217	1.5539	0.556417	0.827206	1.0577	1.02577	0.789113	0.747672		0.803115	0.370417
	-240	1.34282	0.036458	0.0981778	0.266189	1.54245	0.0567452	0.349796	0.0231303	1.20435	0.176145	0.622286	0.408747	0.0587469	0.47585	2.96496	0.640568	0.304803	1.06902	0.261204	0.0126333	0.853539	1.39064	4.40641	1.9593	0.229082	0.817108	0.400815	1.1777	1.22257	0.63678	0.237859	0.525772	1.6189	1.95387	0.236922	1.49519	0.581827	0.542508	0.8186	1.40923	0.384747	0.897291		0.85028	0.353278
	-237	2.43367	1.07215	1.17521	0.325385	1.71757	0.685135	0.493612	0.389607	1.34984	0.0986484	0.302246	0.466445	0.251652	0.827782	2.59766	0.960303	0.301665	1.57621	0.0155774	0.36154	0.228186	1.98206	4.26784	1.2216	0.0414889	0.693356	0.126658	1.1057	0.776847	0.348088	0.964991	1.06101	0.811872	2.19856	0.735355	0.287834	0.156678	1.63313	1.05708	0.310049	0.262779	0.815713		0.9164	0.164053
	-234	2.63238	0.208457	0.668553	0.220404	0.521926	1.21891	0.338495	0.30851	0.720025	0.2706	0.216497	0.77905	0.316937	0.64775	3.03229	0.798926	0.580787	1.67298	0.268204	0.267399	0.944785	3.20163	4.38086	0.936957	0.245918	0.153866	0.500005	1.30651	0.46006	0.252163	0.492581	0.199313	0.751418	2.34171	0.558558	0.268963	0.344415	1.70033	0.682536	0.461746	0.529403	0.69563		0.883296	0.367293
	-231	2.17534	0.0399361	0.560956	0.1442	0.269891	1.9743	0.727285	0.857534	0.819165	0.636809	0.420472	0.11628	0.191914	0.687237	3.13541	0.784193	0.240285	1.05094	0.465108	0.817058	0.745955	1.28459	3.69008	0.912538	0.129167	0.0714958	0.409079	1.05661	0.438898	1.06834	0.199888	1.00988	0.847592	1.10848	0.178299	0.0617185	0.0531273	0.836811	0.628304	0.0522972	0.358393	0.52631		0.756718	0.271891
	-228	0.192412	0.944381	1.21227	0.723045	0.412389	1.19246	0.23099	0.513955	0.804329	0.654872	0.973363	0.786607	0.36824	0.693024	3.71673	0.496009	0.981326	2.20848	1.05136	0.0201566	0.937557	1.29954	3.89295	0.282671	0.194073	0.0997249	0.119305	1.17691	0.203294	0.728819	1.55712	0.89133	0.315109	1.75517	0.425336	1.19126	1.20152	1.23587	1.37689	0.231666	0.0881566	0.861658		0.910532	0.24562
	-225	0.113665	1.75154	0.190702	0.0793504	0.461315	0.798383	0.540325	0.140517	1.4572	0.214241	1.452	2.12212	0.131008	0.727105	3.16659	1.25763	0.109792	1.6253	0.139457	0.287424	1.09817	1.03214	3.28831	0.0457138	0.321973	0.431675	0.128028	0.994784	0.149477	0.0335688	1.06919	0.570947	0.271951	2.01584	0.672225	0.174535	0.438757	0.895272	1.41086	0.675696	0.624185	0.692501		0.804797	0.165441
	-222	0.70906	1.77605	0.270665	0.168617	1.26943	1.89936	1.47733	0.101683	1.53451	0.936969	1.11604	1.31735	0.408493	0.99889	2.92609	0.3013	0.0465707	1.81568	0.289791	0.111144	0.314519	0.274188	2.48764	0.373592	0.401191	0.406192	0.250722	0.769125	0.2079	0.0542839	0.267866	0.540572	1.14291	1.66494	0.335182	0.0242026	0.708655	0.843939	1.09162	0.576959	0.758185	0.632093		0.800036	0.185342
	-219	1.0579	0.890282	0.589286	0.379621	1.60994	1.8396	1.19138	0.438618	0.370662	0.428663	0.740416	0.888546	0.216874	0.818599	3.31667	0.614133	0.0871976	1.52634	0.70436	0.185267	0.380366	1.14474	2.4986	0.438126	0.323217	0.0376515	0.507253	0.904916	0.783704	0.260857	0.272636	0.311983	2.14461	2.01877	0.130997	0.751286	0.983269	1.28969	0.561063	0.0614674	0.152082	0.747878		0.823798	0.0786481
	-216	0.652303	1.04094	0.542732	0.381424	0.336911	1.40319	0.991517	0.142308	0.681651	0.698594	0.572769	0.365424	0.565216	0.644229	3.32127	0.997703	0.79208	1.02562	0.456927	0.136158	1.94388	1.22481	2.73396	0.515953	0.0975916	1.10156	0.386144	1.13336	0.654757	0.0466013	0.128582	1.40902	1.62287	2.21761	0.0621038	0.718437	0.709356	0.489806	0.311495	0.354281	0.506765	0.710129		0.829239	0.265429
	-213	0.740339	1.38846	0.337574	0.897023	0.309234	0.90288	0.286787	0.254184	0.610001	1.15279	0.614156	0.768431	0.328072	0.660764	3.42425	0.581479	0.817704	1.65223	0.354163	0.581403	1.44321	1.45514	3.5528	0.182416	0.083678	0.0156119	0.807309	1.15011	0.0461722	0.350627	0.966236	0.270422	1.0376	2.00319	0.71265	0.687194	0.221966	0.211216	1.04065	0.198933	0.595915	0.641751		0.817541	0.288168
	-210	0.648985	0.719658	1.19667	0.55202	0.474702	1.19652	0.932006	0.0700993	0.272341	1.08462	0.0192312	1.61098	0.277142	0.696537	2.28563	1.55027	0.170213	2.41076	0.148027	0.166589	1.27302	1.42679	3.24531	0.391561	0.146747	0.131169	0.17219	1.03987	0.023613	0.0855146	1.20346	0.0817981	0.276678	2.21042	1.51383	0.0855983	0.0180252	0.192261	1.05584	0.265432	0.772226	0.598823		0.778409	0.231641
	-207	0.680428	0.754525	0.440669	0.135374	0.266678	1.66952	1.06122	0.53628	0.418703	0.558916	0.12047	1.23872	0.311892	0.630261	3.19901	0.652464	0.199925	1.57354	0.913304	1.30994	3.01076	1.77384	2.62104	1.45266	0.241723	0.331468	0.226024	1.34659	0.27867	0.417724	1.42554	0.423768	1.04245	1.5369	1.06184	0.666949	1.1226	0.5608	0.221327	0.787322	0.368259	0.762625		0.913159	0.381153
	-204	0.654863	0.73901	0.935096	0.568505	0.14384	1.06726	0.997049	0.20438	0.873818	0.253233	0.0758207	0.848541	0.226402	0.583678	3.28488	0.92619	0.800684	1.24602	0.60965	0.610755	2.54213	1.95713	2.76242	1.62523	0.0304	0.352622	0.117251	1.29734	0.198391	0.0972578	0.70432	1.00258	1.08697	1.88643	1.17575	0.611785	0.478571	1.02844	0.820076	0.221886	0.323651	0.741239		0.874085	0.374917
	-201	0.513423	2.1515	1.55016	0.625657	1.14017	0.761777	0.507459	0.203722	0.819361	0.786968	0.769047	0.845296	0.192864	0.835954	4.21363	1.20141	0.430954	1.78147	0.654994	0.932558	1.83729	1.58915	1.26661	0.732874	0.309195	1.16805	0.768809	1.299	1.06593	0.23093	0.749798	0.438722	0.551595	2.17596	0.496959	0.561972	0.942233	1.75146	0.243889	0.200957	0.0425731	0.727152		0.954035	0.30366
	-198	0.556276	1.84803	0.180439	0.647615	2.04668	0.47856	0.162019	0.499721	1.28935	0.20737	0.948576	0.439874	0.717094	0.770893	4.16568	0.924202	0.304666	1.30636	0.762092	0.928722	1.33368	1.34923	1.55696	1.02637	0.154276	1.42635	0.217107	1.1889	0.778209	0.352979	0.139295	0.128183	1.13383	1.98802	0.180505	0.916941	1.07711	0.720164	0.158376	0.372107	0.130473	0.621246		0.860346	0.294209
	-195	0.73809	1.81689	0.130257	0.324644	1.94432	0.430254	0.308607	0.182517	0.712474	0.431804	1.15625	1.25655	0.302521	0.74886	4.53318	1.16605	0.374815	0.982543	0.87826	0.670441	1.56813	1.39706	1.1803	1.29602	0.365649	0.87572	0.74141	1.23304	0.305036	0.0427499	0.476913	0.132835	0.418545	1.18904	1.32114	0.761238	0.624691	1.10999	1.00768	0.586816	0.0992304	0.621223		0.867709	0.322761
	-192	1.31042	1.49898	0.155303	0.210485	1.88243	1.45803	1.21679	0.260465	0.286977	0.23623	0.689713	1.51246	0.191831	0.839239	4.08702	0.327821	0.384749	1.64722	0.786203	0.0935191	2.02747	1.74036	0.666732	0.316917	0.0913598	0.711269	0.758853	1.04919	0.465869	0.106804	0.0875254	0.517612	0.0615933	0.33277	1.33853	0.560386	0.309845	1.30564	0.799762	0.535636	0.137021	0.504538		0.797656	0.274697
	-189	1.33796	1.06898	0.186557	0.0213799	1.02764	0.992602	1.02402	0.199598	0.28036	0.104284	0.667288	1.42518	0.0866046	0.647883	3.79554	0.461567	0.314438	1.28346	0.586411	0.0607862	1.61757	0.806516	0.74409	0.111039	0.518291	0.643572	0.13934	0.85251	0.0621443	1.21553	0.147313	0.839309	0.488598	0.350514	1.08658	1.18849	0.908213	0.380836	0.749831	0.642833	1.2972	0.719799		0.740064	0.103808
	-186	1.4347	0.333229	1.27562	0.415207	1.32658	1.42873	0.612666	0.332684	1.22442	0.699328	0.581622	1.35526	0.358314	0.875258	3.82541	1.33719	0.0863652	1.16291	0.690094	0.0908453	1.13706	1.04795	0.563867	0.0409392	0.66315	0.197275	0.229276	0.851718	0.0393614	0.0597903	1.2177	0.846355	0.92103	0.34712	1.34391	0.864778	0.449932	0.113884	0.592253	0.687213	0.572052	0.619645		0.782207	0.141274
	-183	1.2155	1.24624	0.810939	0.547879	1.3359	0.838811	0.725824	0.174645	1.80852	1.09369	0.596904	1.42566	0.511116	0.948587	4.04241	1.28168	0.174662	1.4706	0.135703	0.154598	0.156971	1.27116	1.05409	0.798169	0.47188	0.681136	0.437155	0.933094	0.379264	1.16238	0.947253	1.1621	0.31517	1.03739	0.867799	0.204255	0.308243	0.369159	0.302393	0.272256	0.224864	0.580964		0.820881	0.207919
	-180	1.44563	1.49713	1.33108	0.0281775	1.11897	1.17481	0.00221227	0.0455467	1.58573	1.16261	0.906443	1.02979	0.0833321	0.877804	4.28836	0.731373	0.0109333	1.36476	0.102087	0.668556	1.46173	1.81217	0.580315	0.449944	0.207877	0.567007	0.1828	0.955994	0.190661	0.293959	0.588454	0.715595	0.697447	1.66336	0.549383	0.404687	0.354954	0.278909	0.303684	0.240635	0.347932	0.509974		0.781257	0.238169
	-177	0.522315	0.876868	1.85032	0.405183	1.26387	1.13364	0.741382	0.0501865	1.76592	0.877929	0.946706	0.88535	0.223034	0.8879	4.59318	0.535301	0.969217	1.10942	0.522802	0.649445	1.39025	0.150478	0.464913	0.027942	0.326067	0.249485	0.114179	0.854052	0.434955	0.326875	0.950263	0.499866	1.52269	2.02592	0.252451	0.197689	0.0653205	0.388075	0.233444	0.591748	0.75303	0.634024		0.791992	0.137847
	-174	1.10866	0.928979	2.01102	0.578861	1.5037	0.0788333	0.393293	0.0199991	1.28366	0.591934	0.389361	1.07854	0.0464717	0.770255	3.38435	1.42597	0.119178	0.786379	0.227542	0.754221	1.20959	0.6649	0.479832	1.26173	0.109221	0.391558	0.135884	0.842335	0.274505	1.1888	0.720145	1.20713	0.0891236	1.75731	0.255656	0.350159	0.601417	0.652731	0.335292	0.173487	0.430905	0.618205		0.743598	0.114418
	-171	1.65695	1.71101	2.83813	0.643968	1.89123	0.508544	0.499533	0.526528	0.68306	0.204298	0.131364	1.48932	0.0624332	0.988182	3.63113	1.11684	0.149673	1.34575	0.288496	1.26542	0.392208	0.274263	0.71987	0.827138	0.405408	0.993462	0.420476	0.91001	0.370568	1.24058	0.944654	1.19501	0.0590868	1.63944	0.793472	0.10548	0.520534	0.228393	0.363537	0.116961	0.00447896	0.583245		0.827146	0.21481
	-168	1.61871	1.46749	1.47769	0.0448067	1.23802	0.552268	1.25081	0.369433	0.607281	0.0706307	0.104426	1.53814	0.1696	0.808408	3.87587	0.235818	0.248666	0.697428	0.433973	0.55164	1.35672	0.0913962	0.574775	1.20625	0.385951	0.106848	0.268528	0.771836	0.281214	0.14538	0.0491713	1.11518	0.0344882	0.658052	1.58367	0.195829	1.09819	0.552403	0.893194	0.335034	1.09782	0.618432		0.732892	0.100798
	-165	1.73479	1.52702	0.549016	0.544222	1.91397	0.133273	0.489013	0.386229	0.0577843	0.207136	0.840927	1.76881	0.006887	0.781468	4.36065	0.474289	0.0180465	1.20119	0.142239	0.766178	0.913356	0.0239754	1.21603	0.997651	0.4058	0.556631	0.637437	0.901036	0.179397	0.450657	0.823882	0.0972438	0.898953	1.15657	1.60922	0.0355131	0.327328	0.209332	0.555396	0.156887	0.352579	0.527151		0.736552	0.190947
	-162	3.11883	1.01615	0.91104	0.367457	0.868442	0.431593	0.409645	0.943287	0.270996	0.280833	0.0369972	2.05945	0.245861	0.843122	4.84311	0.186474	0.0240415	2.19649	0.47552	0.578463	1.21236	0.727492	0.851073	1.35403	0.00201935	0.468479	0.995667	1.0704	0.53861	0.698371	0.303741	0.939279	0.564531	1.69685	0.948069	0.228239	0.223382	0.41974	0.331961	0.0319788	0.308299	0.556388		0.823304	0.257579
	-159	3.10615	0.904156	1.2269	0.571422	1.50051	0.568818	0.311013	0.290628	0.58143	0.285177	0.167899	1.34809	0.22271	0.852684	4.46332	0.767285	0.415351	2.0115	0.130613	0.0506742	1.41133	0.0519763	0.923129	0.577205	0.096225	0.544484	0.704337	0.934418	0.87633	1.072	0.40924	0.622633	0.489294	1.33548	1.49705	0.319394	0.0269925	0.633301	0.220719	0.0115779	0.659827	0.628757		0.805287	0.158247
	-156	3.68912	0.638904	0.661063	0.339008	1.85057	0.535276	0.223921	0.438605	0.79501	0.211855	0.190098	1.46224	0.997096	0.925598	4.57202	0.661253	0.173684	1.3407	0.0280086	0.0130054	0.798182	0.268622	1.83425	0.332612	0.419378	0.826327	0.351277	0.893794	0.158095	0.206845	0.253578	0.21176	0.920055	0.762963	1.62553	0.210822	0.036807	0.450563	0.498465	0.013851	0.630163	0.459961		0.759784	0.260141
	-153	1.85675	0.0178405	0.684732	1.33902	1.96372	0.358456	0.630987	1.10735	1.21135	0.0640284	0.3603	1.40951	0.42334	0.879029	5.18132	0.0838037	0.442302	1.556	0.136368	0.457329	1.6477	0.258887	0.942454	1.06413	0.285448	0.102903	1.20673	1.02811	0.268592	1.05757	0.506074	0.755099	1.22708	1.4088	1.00765	0.623673	0.264753	0.213258	0.0984859	0.0659443	0.318388	0.601182		0.836106	0.216675
	-150	1.25447	0.268421	1.30146	0.623815	2.25974	0.0804169	1.23582	0.50944	1.6577	0.154143	0.531859	1.44585	0.125149	0.880637	4.47391	0.396132	0.107816	1.48723	0.367233	0.672329	0.832959	0.680205	0.873248	0.0984905	0.282741	0.0888503	0.126708	0.806758	0.0904698	0.443978	0.282644	0.88922	1.26728	1.53833	0.753041	0.750869	0.138073	0.396973	0.303233	0.33015	0.107748	0.560924		0.74944	0.167386
	-147	0.555539	0.165584	1.20733	0.0141753	2.08328	0.18671	0.733183	0.0868304	1.19982	0.418322	0.0664261	1.52893	0.158871	0.646539	4.66596	0.0967723	0.0836562	2.27088	0.398372	0.755043	1.52864	0.0934929	2.0167	0.345633	0.489815	0.284517	0.658876	1.05295	0.477281	0.0889743	0.494689	0.18141	2.03828	1.63566	0.791055	0.416985	0.0703608	0.0977475	0.235707	0.178386	0.0480305	0.519582		0.739691	0.278619
	-144	0.436303	0.974475	0.679807	0.302761	2.05074	0.352142	0.609151	0.930731	1.41964	0.593343	0.27595	0.924929	0.1001	0.742313	5.11498	0.0965816	0.333708	1.78468	0.611005	0.599769	1.22713	0.0534618	1.48243	0.677541	0.145478	0.0754331	0.483666	0.975835	0.198711	0.735293	0.439183	0.277998	1.04815	1.95819	1.8828	0.674122	0.650075	0.183488	0.535878	0.151582	0.691141	0.725124		0.814424	0.14005
	-141	0.523108	1.18762	0.849262	0.190755	1.45353	0.29821	0.893619	0.738008	2.02445	0.538565	0.0839365	1.1383	0.177493	0.776681	5.48363	0.365637	0.653105	2.03736	0.370826	0.484339	1.10826	0.184242	1.92317	0.176254	0.688005	0.115236	0.450298	1.08003	0.217355	0.432704	0.237259	0.849163	0.558875	1.4619	0.965843	0.143974	0.303741	0.613045	0.262556	0.256104	0.321261	0.509522		0.788744	0.285444
	-138	0.685019	0.49498	1.12361	0.165932	0.899022	0.139434	0.617367	0.727673	1.91335	0.314181	0.359674	1.03397	0.485742	0.689227	4.58575	0.227927	0.0656553	1.38786	0.718337	0.488634	1.95585	0.871141	2.58021	0.136352	0.181415	0.0405276	0.6476	1.06825	0.757548	0.00689218	0.426448	1.23419	0.124231	1.09145	0.903437	0.355715	0.0108285	0.572101	0.415751	0.180296	0.0702528	0.473011		0.743496	0.301307
	-135	1.46328	1.52412	0.669025	0.110595	0.994939	0.725031	0.541839	0.97226	1.67214	0.500161	0.0596019	0.928211	0.153499	0.793439	4.91069	0.299375	0.329018	2.07035	0.677236	0.175007	1.25521	1.3994	1.01321	0.413768	0.398575	0.777508	0.0345093	1.05799	1.07526	0.342232	0.506209	0.407963	0.823804	1.08863	0.647596	0.335062	0.6764	0.485276	0.548793	0.116614	0.0977505	0.550122		0.800517	0.254007
	-132	1.53421	1.85333	1.4107	0.0207251	1.03374	0.053468	0.594922	0.71222	1.79497	0.448187	0.301567	0.666273	0.182624	0.815918	3.55546	0.178077	0.190597	0.85396	0.599368	0.81238	0.970176	0.955725	1.49819	0.803906	0.416049	0.0465374	0.101864	0.844791	0.389915	0.518923	0.334817	0.334701	0.260675	2.62206	1.70547	0.495897	0.815762	0.566988	0.642886	0.263293	0.0930518	0.695726		0.785478	0.0790569
	-129	2.03337	1.83543	0.858363	0.513394	1.34824	0.136291	0.591932	1.04978	1.31165	0.554421	0.127208	0.335844	0.528366	0.863407	4.37099	0.549477	0.645611	1.57495	1.22151	0.361343	1.61506	1.76143	1.19014	0.43958	0.218822	0.0513626	0.165105	1.08965	0.153361	0.123073	0.514359	0.663042	1.7474	1.56332	1.908	0.0336634	0.513419	0.422072	1.02934	0.39288	0.329069	0.722538		0.891863	0.185201
	-126	2.87754	1.64637	0.568736	0.270846	2.2087	0.347946	0.425716	0.723371	1.68503	0.774779	0.226259	0.351087	0.474547	0.967763	4.54528	0.792022	0.379763	2.43174	1.36331	0.583486	0.978478	1.60972	0.0300106	0.35682	0.506306	0.328363	0.428299	1.10258	0.269052	0.13671	0.0621929	0.10765	1.52347	2.11815	1.33921	0.446522	0.344489	0.336428	0.147598	0.827572	0.249902	0.60838		0.892909	0.255464
	-123	2.3306	1.21217	0.775904	0.451194	2.59899	0.676251	0.974409	0.677044	1.04213	0.214982	1.02681	0.0662632	0.0867078	0.933343	4.95337	1.39587	0.173496	1.69228	0.395625	0.368288	1.22605	1.20845	1.07363	0.393631	0.0523517	0.518175	0.879903	1.10239	0.115855	0.143776	0.0384989	0.201892	1.14912	0.958207	1.4375	0.212536	0.366703	0.88415	0.351006	0.688235	0.190481	0.518305		0.851347	0.300554
	-120	2.55673	0.501284	0.280624	0.866289	2.54103	0.0438582	0.876726	0.651444	1.65463	0.511092	1.08964	0.377807	0.569972	0.963163	4.63468	0.327066	0.00459104	1.50618	0.96275	0.6362	1.95881	0.660825	1.08849	0.850101	0.242493	0.479699	1.42454	1.13665	0.831568	0.0115632	0.0463612	0.153931	1.12743	0.616932	1.09793	0.33839	0.359439	1.34421	0.637521	0.522853	0.136164	0.555715		0.885175	0.298215
	-117	2.96366	0.615635	0.207248	0.951726	1.80747	1.05576	0.795307	0.0260825	2.20905	0.783224	1.06634	0.454355	0.257123	1.01485	4.40823	0.162635	0.455712	2.08346	0.971767	1.00805	1.08924	0.907195	0.433171	1.75413	0.0330738	0.510908	0.495653	1.10102	0.38668	0.392155	0.154204	0.416961	1.20722	0.674902	0.613869	0.671869	0.838051	0.808047	0.355062	0.0588717	0.0480461	0.509688		0.875183	0.319447
	-114	2.7571	0.473937	0.40208	1.12591	1.49129	1.09189	0.895068	0.560856	2.03533	0.167475	0.951647	0.208404	1.04267	1.01567	3.84582	0.455269	0.0289467	0.997726	0.996462	0.03677	1.02059	0.665175	1.21092	0.984515	0.25019	0.826717	0.422056	0.903166	0.582929	0.808472	0.413788	0.255919	1.85843	1.3814	1.3381	0.308363	0.837248	0.3243	0.595828	0.376893	0.612436	0.7457		0.888177	0.135605
	-111	2.81037	0.986734	0.0745957	0.340912	1.52996	1.07378	0.402208	0.841593	2.10785	0.07208	1.7274	0.370376	0.647598	0.998882	4.08933	0.200042	0.641963	1.36336	1.20824	0.878071	0.622043	0.677445	1.03833	1.68027	0.0500626	0.176997	0.744966	1.02855	0.136684	0.593814	0.372029	1.09882	1.23886	1.47119	0.444437	0.666361	0.627423	0.971973	0.145269	0.33944	0.131816	0.633701		0.887044	0.219902
	-108	3.35527	1.79235	0.197767	0.226111	1.36099	0.737494	0.949393	0.463749	2.59811	0.0133023	1.77918	0.710659	0.489674	1.12877	3.41544	0.0676824	0.329997	0.267339	1.02985	0.528046	0.853159	0.388548	0.62497	0.934264	0.0849045	0.415616	0.767425	0.74671	0.110948	0.12834	0.0182353	0.532073	2.13177	1.57761	0.708574	0.257027	0.100403	1.38139	0.0298884	0.133926	0.692892	0.600237		0.82524	0.272878
	-105	3.15411	2.35772	0.199603	0.355403	1.18659	0.152736	0.877352	0.350988	1.86779	0.61729	1.7428	0.839553	0.723868	1.10968	3.11692	0.0705229	0.140762	1.47059	0.284144	1.286	1.96377	0.17181	1.06016	1.14816	0.211642	0.601662	0.415888	0.918618	0.441998	0.179958	0.184999	1.39566	0.92207	1.66984	0.499047	0.0114615	0.370999	1.033	0.492053	0.374805	0.443982	0.616913		0.881736	0.248444
	-102	2.88559	1.87572	0.101749	0.0337612	0.707428	0.366904	1.03744	0.547069	1.79563	1.11962	1.47482	0.641669	0.629213	1.01666	2.82628	0.421361	0.360186	1.50853	0.313967	0.172486	1.55576	0.359562	0.248586	1.50939	0.0177828	1.63869	0.875098	0.908282	0.443453	0.207224	0.324076	1.24276	0.875879	2.12027	0.463077	0.349991	0.687262	0.956652	0.215503	0.225429	0.305483	0.647466		0.85747	0.189771
	-99	2.24099	1.11839	0.180808	0.401254	0.844367	0.827571	1.03707	0.111715	2.24386	1.12044	1.33974	0.503742	0.887823	0.989059	2.96958	0.661285	0.148203	1.74994	1.21536	0.260316	1.27247	0.461497	0.166657	1.43439	0.0448901	1.62556	0.967215	0.998258	0.25465	0.122648	0.694891	0.48056	1.71275	2.93624	0.338273	0.322626	0.0702946	0.484915	0.00156048	1.1682	0.580122	0.70521		0.897509	0.1666
	-96	1.34028	1.25862	0.131055	0.666431	1.88823	0.15053	0.536486	0.269065	2.51566	1.13782	1.47666	0.309491	0.733913	0.954941	3.33944	0.275793	0.707368	2.316	0	0.313782	2.1555	1.00657	0.221271	1.62256	0.109335	0.965156	0.645074	1.05214	0.337732	0.739368	1.16219	1.23538	0.971078	1.67503	0.326802	0.0442336	0.209203	0.5144	0.0898493	0.697419	0.082271	0.62192		0.876334	0.225626
	-93	0.95001	1.26794	0.601207	0.401546	2.31424	0.099967	1.05871	0.0997994	1.95144	1.23864	1.21512	0.632711	1.0222	0.988734	2.19986	0.303527	0.0801798	1.60489	1.34864	0.162669	1.50695	0.864736	0.460207	0.925745	0.255504	0.903776	0.73154	0.87294	1.20696	0.30644	0.484477	0.878213	0.376702	1.95801	0.622091	0.106953	0.595893	0.227656	0.103289	0.612275	0.505702	0.614204		0.825293	0.191757
	-90	1.09258	1.71802	0.604886	0.0578284	2.01632	0.0643873	0.95718	0.771817	2.6809	0.983521	0.609182	0.651118	0.822245	1.00231	2.83996	0.0690619	0.10152	0.39905	0.956972	0.347677	0.814421	0.802787	0.46884	1.0476	0.0615247	1.0942	0.228307	0.710148	0.513271	0.496392	0.597412	1.59154	1.76896	1.1586	0.630595	0.410572	0.0802423	0.0687481	0.0469935	0.438052	0.294991	0.622797		0.778417	0.198752
	-87	1.06733	0.856746	0.302772	0.54364	1.64061	0.517104	0.329924	0.858552	2.60389	0.0888547	0.873465	0.197438	0.551568	0.802454	2.93773	0.309567	0.3433	1.26845	1.0471	0.654936	0.286942	0.888394	0.0182256	1.86936	0.151347	1.01432	0.27348	0.851012	0.27615	0.182801	0.333815	0.901575	1.76184	0.52135	0.43707	0.0200016	0.313521	0.212279	0.28012	0.658846	0.354184	0.481043		0.711503	0.201056
	-84	1.23046	0.608982	0.207473	0.794594	1.62949	0.339321	0.139217	1.15733	2.77629	0.128968	1.42379	0.256688	0.736249	0.879143	3.00106	0.418057	0.0776315	1.56522	0.52757	0.419482	0.838136	0.835326	0.328615	1.19558	0.107598	1.09402	0.562293	0.843892	0.865012	0.0914529	0.572971	1.09233	2.24184	0.870681	0.399481	0.0742525	0.277968	0.977846	0.0264498	0.413606	0.536584	0.649268		0.790767	0.123803
	-81	1.74988	1.20802	0.21203	0.780569	1.54374	0.0211801	0.66694	0.386638	2.7704	0.0833797	0.61297	0.30647	0.667061	0.846868	3.49774	0.692011	0.0155919	1.30056	0.219209	0.857946	0.571943	0.796237	0.0886199	1.08162	0.293761	1.08595	0.940527	0.880132	0.0603452	0.210376	0.512232	1.16901	2.16608	0.718582	0.831834	0.625077	0.454742	0.0125393	0.219002	0.66583	0.02934	0.590384		0.772461	0.158558
	-78	1.79458	0.410549	1.12616	0.844485	1.04322	0.0922023	0.893182	0.236659	2.46208	0.283006	0.16978	0.43364	0.721145	0.808514	3.74925	1.22793	0.775256	1.13164	0.617321	0.926907	1.65641	1.64729	0.0181186	0.377469	0.39891	1.15613	0.26238	1.07269	0.0762902	0.0928255	0.101399	1.12894	1.59916	0.0144218	0.616233	0.578752	0.106173	0.188619	0.190037	0.836225	0.594925	0.471078		0.784095	0.30155
	-75	1.51589	0.234466	2.15388	0.129805	0.864975	0.279216	0.53041	0.703217	2.61052	0.563873	0.52474	0.101719	0.884926	0.853665	3.98084	1.24043	0.329864	1.57256	0	0.689544	1.91866	1.75693	0.785153	1.07388	0.583161	0.900296	0.344304	1.16736	0.136519	0.466654	0.620185	0.0766927	1.61202	1.35193	0.636347	0.155476	0.475114	1.15952	0.0618229	0.61705	0.200948	0.582329		0.867783	0.292769
	-72	1.62186	0.213678	2.20325	0.040108	0.689925	0.173098	0.298582	0.153722	2.63614	0.403776	0.509663	0.242614	0.8208	0.769786	3.5785	1.28335	0.2004	0.991497	0.319473	0.852007	1.11091	1.26686	0.539043	1.77367	0.50692	0.945461	0.0653645	1.03334	0.140496	0.16427	0.450632	0.340733	1.57608	1.66481	1.25033	0.150083	0.124836	0.22591	0.109503	0.237105	0.0489916	0.498752		0.767294	0.267304
	-69	1.37569	0.177039	2.38178	0.0428388	0.761528	0.048028	0.180805	0.00250497	2.70633	0.359393	0.0497208	0.274787	0.459003	0.678419	3.19113	1.664	0.695082	1.90048	0.0608446	0.272647	1.3521	0.802913	0.466442	1.22139	0.13512	0.717858	1.01417	1.03801	0.106451	0.243342	0.478952	0.736092	1.49866	1.87778	1.26884	0.0982426	0.371503	0.306456	0.309131	0.534628	0.241961	0.620925		0.779119	0.226044
	-66	1.93525	0.471026	1.73944	0.0700545	0.599395	0.0123107	0.667746	0.654508	2.77162	0.442629	0.526598	0.505336	0.84983	0.865057	3.01869	1.27497	0.913179	2.41681	0.920062	0.370788	0.201162	0.668757	0.615509	2.30506	0.335678	0.555173	0.229971	1.06352	0.250259	0.0850827	0.315618	0.746144	2.21481	1.75762	0.360297	0.689858	0.151624	0.191314	0.248811	0.553712	0.256379	0.601656		0.843412	0.231693
	-63	2.09975	0.270252	1.39402	0.0871497	0.147005	0.890441	0.699255	0.703838	2.63015	0.75399	0.396898	0.390811	1.11203	0.89043	3.27049	0.459946	1.23662	2.13164	0.639593	0.474415	0.56615	0.31168	0.707915	1.20145	0.492371	0.580869	0.112262	0.937338	0.0913121	0.266762	0.549939	0.680498	1.80816	1.44577	1.00136	0.0357933	0.181886	0.88948	0.265917	0.991243	0.0656909	0.636447		0.821405	0.161887
	-60	2.43908	0.0685739	1.01801	0.167777	0.137057	1.5774	0.576701	0.509657	3.20577	0.638928	0.349734	0.232013	0.193285	0.854922	3.58791	1.06816	1.01775	1.79137	0.689845	0.646499	1.29288	0.294952	0.717243	2.00932	0.166364	0.519481	0.3896	1.09164	0.310362	0.498965	0.0797084	0.452634	1.89439	1.86823	0.993927	0.0416542	0.150538	0.755815	0.00170697	0.392345	0.50506	0.61118		0.852582	0.240241
	-57	2.20061	0.155633	0.531517	0.665889	0.658615	1.09663	0.66987	0.823027	3.18103	1.09762	0.514193	0.731708	0.545138	0.990114	2.64655	1.21005	1.39746	2.34524	0.141076	0.553377	0.615673	0.0832123	0.739675	2.66044	0.13063	0.322637	0.25113	1.00747	0.188846	0.420981	0.61158	0.0702083	1.50018	1.88977	0.537809	0.338855	0.22232	0.946211	0.244158	0.533709	0.0725855	0.582862		0.86015	0.240295
	-54	2.99794	0.250314	0.145053	0.307667	1.00673	0.638366	0.339516	0.861515	3.47744	0.971464	0.499555	0.398254	1.01138	0.992707	3.60945	0.58575	1.12091	2.39406	0.116236	0.449919	0.95439	0.919166	0.19055	0	0.168043	1.03683	0.695883	0.94163	0.904987	0.98587	0.855863	0.994046	1.34227	1.80538	0.544476	0.223049	0.125889	0.924719	0.366332	0.354528	0.421889	0.757638		0.897325	0.123639
	-51	3.00179	0.502596	0.406269	0.170424	0.473628	0.249459	0.035426	1.24079	3.43164	0.79936	0.619813	0.312925	1.17639	0.955424	4.04494	0.780598	0.651741	2.31832	0.128794	0.138532	1.36104	0.43207	0.219588	2.0255	0.182333	0.453613	0.891954	1.04839	0.589652	1.04794	1.12441	0.348287	1.15581	2.09221	0.422968	0.000995163	0.61612	0.804912	0.481279	0.380717	0.347231	0.724041		0.909283	0.167023
	-48	3.06444	1.01635	0.401793	0.256089	1.08735	0.559232	0.575742	0.823634	2.98856	1.12961	0.816561	0.932728	1.33757	1.15305	3.52171	0.268877	0.340807	1.64748	0.252072	0.284939	1.51705	0.187029	0.079392	2.39184	0.245127	0.188677	0.205592	0.856199	0.800025	0.735489	0.69567	0.497981	1.92656	1.42545	0.848717	0.0216673	0.554172	0.40944	0.258992	0.347454	0.106864	0.66373		0.890993	0.246509
	-45	2.74152	0.66672	0.595091	0.0661664	0.574166	0.363144	0.717278	0.0579013	3.37455	1.2054	1.02371	0.787471	0.86969	1.00329	3.04351	1.0573	0.769101	1.79332	0.710944	0.336205	0.541366	0.0398476	0.0317496	3.15243	0.469285	0.142358	0.105583	0.937923	0.728439	0.458455	0.177998	1.38722	2.1618	1.68736	0.668636	0.0215174	0.425201	1.0644	0.445412	0.0830359	0.539888	0.757644		0.89962	0.127225
	-42	3.18185	0.784127	1.11728	0.250165	0.884179	0.434834	1.04509	0.471889	3.2646	1.2635	0.507913	1.30003	0.798024	1.17719	2.56448	0.214889	0.311512	1.38586	1.09485	0.0230917	0.543432	0.242832	0.4536	0	0.398192	0.342459	0.173065	0.59602	0.255909	0.152787	0.257187	1.49788	1.43039	0.909509	0.946547	0.310061	0.346972	0.448097	0.538906	0.0719087	0.225127	0.56856		0.780591	0.343741
	-39	3.76568	0.983311	0.738882	0.352628	1.64289	0.341986	0.878484	0.150198	3.29143	1.66281	0.332563	1.30584	0.904388	1.25778	2.34252	0.241749	0.0201332	1.36504	1.91482	0.195791	0.244272	0.664551	0.112836	2.68405	0.277958	0.288229	0.347576	0.82304	0.175985	0.34545	0.241464	1.04188	1.53931	1.20295	1.23072	0.1677	0.137526	0.534308	0.556082	0.447697	0.00113085	0.586323		0.889047	0.340559
	-36	3.04233	0.546887	0.196227	0.141588	0.848665	0.933313	0.524503	0.196811	3.0931	1.95968	0.918586	1.22835	0.926128	1.11971	1.79867	0.00347248	0.492378	1.63408	1.02411	0.243799	0.197062	0.955587	0.319726	3.15174	0.232006	0.395881	0.080249	0.809904	0.269153	0.172544	0.183575	1.57632	1.30672	1.09857	1.09194	0.324626	0.106585	0.152388	0.236808	0.141719	0.0221995	0.514088		0.814566	0.302836
	-33	2.45298	0.534446	0.616262	0.528446	1.75152	0.987248	0.603069	0.566962	2.77793	1.24964	1.12783	1.06315	0.896838	1.16587	1.8438	0.291381	0.397006	1.69392	0.814934	0.305624	0.944618	0.49688	0.140013	2.7813	0.00505204	0.174447	0.00722682	0.761246	0.107976	0.117647	0.706098	1.49109	0.529964	1.06871	0.960963	0.275356	0.389923	0.265088	0.0772353	0.522985	0.427919	0.53392		0.820346	0.320094
	-30	3.14167	0.911716	0.313186	0.773425	1.93126	1.62788	0.627701	0.0997574	2.4407	0.7687	1.21049	0.251591	0.613289	1.13164	1.94478	0.478916	0.386358	1.88976	1.44283	0.257621	0.51305	0.26343	0.530475	2.31165	0.169909	0.0169645	0.293054	0.8076	0.23914	0.0908752	0.838306	1.55581	0.532933	1.01941	0.473517	0.247371	0.177598	0.069591	0.520996	0.255159	0.355165	0.490451		0.809898	0.320602
	-27	2.616	0.316313	0.393709	1.10313	1.42324	1.63972	0.39141	0.209984	3.13821	1.0084	1.24946	0.157622	0.155957	1.06178	1.69334	0.433217	1.04076	2.36009	0.432286	0.988613	0.967519	0.0100118	0.291983	2.43455	0.199585	0.423361	0.294306	0.889971	0.113754	0.750363	0.862276	1.41721	0.73667	1.7755	0.796424	1.00462	0.151625	0.17155	0.677811	0.595197	0.39109	0.726469		0.89274	0.167673
	-24	2.73431	0.105999	0.217964	1.36294	1.58226	1.08959	0.335754	0.635655	3.31684	0.69649	2.08515	0.27632	0.735813	1.16731	2.10183	1.44104	0.41145	1.17381	0.565473	1.79	0.0442935	0.446881	0.31512	2.27094	0.600973	1.1367	0.455103	0.981047	0.42699	0.855986	0.658468	1.07237	0.814446	1.10634	0.511319	0.461618	0.282675	0.223469	0.777615	0.0356576	0.424905	0.588605		0.912322	0.295412
	-21	2.59055	0.395176	0.168315	1.3532	1.36214	1.24648	0.284491	0.367955	3.16463	0.714698	1.30116	0.998099	0.844035	1.13776	2.19273	1.27214	0.197152	0.533627	0.00537734	2.11417	0.346953	0.456688	0.243403	0	0.181133	0.0910607	0.155552	0.59923	0.0416806	0.213798	0.960123	1.27122	0.892525	0.769755	1.09586	0.782261	0.260757	0.2472	0.275385	0.16308	0.701787	0.590418		0.775804	0.313497
	-18	2.9822	0.441472	0.134058	0.881227	2.24265	0.711043	0.181479	0.00913869	2.97202	1.20563	1.54915	0.383965	0.820763	1.11652	1.22824	0.896127	0.118204	0.0742796	1.11065	1.3123	0.314939	0.407362	0.414158	1.75702	0.536708	0.154683	0.287442	0.66247	0.458203	0.952358	1.1882	1.15963	0.581065	0.688104	0.364969	0.517502	0.111752	0.336977	0.656455	0.433902	0.681203	0.62541		0.801467	0.273474
	-15	2.74647	0.0511747	0.565063	0.728339	2.01276	1.23848	0.091941	0.205336	2.76119	0.898244	1.78033	0.0908297	0.879226	1.08072	2.39712	1.41331	0.651395	1.04574	0	1.05127	0.0874424	0.286459	0.115463	1.45355	0.689204	0.585737	0.713732	0.806955	0.699039	0.522544	1.11151	1.16407	1.02959	0.884239	0.428134	0.217219	0.443985	0.561037	0.299028	0.113489	0.233893	0.592906		0.826861	0.244516
	-12	2.77692	0.115974	0.600367	0.728073	1.52476	1.04702	0.42373	0.0885384	2.34487	1.56157	1.85262	0.259874	1.04109	1.10503	2.86486	1.42549	0.532109	0.578169	0.984432	1.01961	0.386315	0.0782491	0.369871	1.4505	0.386102	0.351878	0.623424	0.850077	0.0578913	0.15546	0.719275	0.679639	1.56188	1.19542	0.957544	0.324493	0.331721	1.0951	0.344605	0.305196	0.309466	0.618284		0.857797	0.243465
	-9	2.33802	0.387691	0.41922	1.01441	2.14157	0.891334	0.0917345	0.246537	2.53107	0.842599	1.68027	0.0901452	0.751717	1.03279	3.04406	1.05549	0.243411	0.344473	1.18056	1.25532	0.473599	0.126242	0.138764	0.846972	0.236353	0.30018	1.10105	0.795883	0.42594	0.832283	0.592082	0.820241	1.45823	0.815936	0.162595	0.109587	0.0659125	0.757053	0.601522	0.0076934	0.00263015	0.51167		0.780115	0.260919
	-6	2.80856	0.032082	0.300749	0.733502	1.92635	1.69247	0.548563	0.15236	2.48828	0.642408	1.65271	0.471225	1.01055	1.11229	2.79149	1.12523	0.367332	1.28182	0	0.916204	0.102308	0.676805	0.854134	1.06968	0.256596	1.55138	0.299096	0.868622	0.00553043	0.366099	1.65934	0.360663	1.14822	0.971326	0.0458637	1.11026	0.424029	0.074894	0.312349	0.0498483	0.230895	0.519947		0.833621	0.29772
	-3	2.3436	0.0861324	0.401996	0.949344	1.63684	1.66609	0.279844	0.127562	2.51877	0.680301	1.5964	0.247454	0.999573	1.04107	2.9371	0.720022	0.27742	1.53315	0.379008	0.992421	0.179388	0.295751	0.236749	0.543088	0.524053	1.23678	0.762216	0.816703	0.0562943	0.472161	0.94176	0.79606	1.39179	0.892693	0.0714241	0.386355	0.249393	0.707056	0.548144	0.34395	0.22471	0.544753		0.800842	0.248538
	0	2.14516	0.485189	0.185986	0.615995	2.06986	1.2678	0.500322	0.300828	1.98774	0.417626	1.2753	0.0367039	0.911626	0.938472	2.06162	0.276021	1.33317	1.5772	1.04451	0.878981	0.562056	0.420047	0.0531296	0.19582	0.470073	1.26883	0.389283	0.810057	0.323372	0.123346	0.557157	0.648824	1.20162	0.824797	0.0102219	0.573022	0.370215	0.44752	0.592396	0.0920423	0.194539	0.45839		0.73564	0.248542
	Figure 2D
	Data set: Origin of chromosome missegregation
		Number of chromosomes	Percentages (%)
	Missegregation due to severe misalignment	5	33.3333
	Missegregation due to severe lagging	10	66.6667
	Total	15
Figure 2E
	Data set 1: Chromosome status 12 min after anaphase onset (%)
	Acro-labelled		Meta		Meta-labelled
Replicates	No lagging	Mildly lagging	No lagging	Mildly lagging	No lagging	Mildly lagging
1	86.1111	13.8889	94.8718	5.12821	100	0
2	90	10	95.3846	4.61538	95.8333	4.16667
3	72.2222	27.7778	100	0	100	0
4	100	0	100	0	100	0
5	88.0952	11.9048	96.7033	3.2967	100	0
6	77.7778	22.2222	100	0	100	0
7	100	0	88.4615	11.5385	100	0
Average	87.7438	12.2562	96.4887	3.51125	99.4048	0.595238
	Data set 2: Absolute number of mildly lagging and no lagging chromosomes (for statistical analysis using Fisher's exact test)
	Chromosome status	Acro-labelled	Meta	Meta-labelled
	No lagging	99	314	125
	Mildly lagging	63	37	1
Figure 2G
	Data set 1: Chromosome status 20 min after anaphase onset (%)
	Acro-labelled		Meta		Meta-labelled
Replicates	No lagging	Severely lagging	No lagging	Severely lagging	No lagging	Severely lagging
1	94.4444	5.55556	98.7179	1.28205	100	0
2	100	0	96.9231	3.07692	95.8333	4.16667
3	94.4444	5.55556	97.4359	2.5641	100	0
4	83.3333	16.6667	100	0	100	0
5	78.5714	21.4286	100	0	100	0
6	61.1111	38.8889	100	0	100	0
7	91.6667	8.33333	92.3077	7.69231	91.6667	8.33333
Average	86.2245	13.7755	97.9121	2.08791	98.2143	1.78571
	Data set 2: Absolute number of severely lagging and no lagging chromosomes (for statistical analysis using Fisher's exact test)
	Chromosome status	Acro-labelled	Meta	Meta-labelled
	No lagging	141	345	124
	Severely lagging	21	6	2

## Sheet: Figure 3
	Figure 3C
	Data set 1: Percentage of Kt-Mt attachments in MI for the different chromosome categories
	Attachment	Acro-labelled (%)	Meta (%)	Meta-labelled (%)
	End on	53.3333	64.3678	71.2766
	Lateral/Merotelic	34.6667	18.6782	12.766
	Unattached	12	16.954	15.9574
	Data set 2: Absolute number of Kt-Mt attachments in MI for the different chromosome categories (for statistical analysis using Fisher's exact test)
	Attachment	Acro-labelled	Meta	Meta-labelled
	End on	80	224	67
	Lateral/Merotelic	52	65	12
	Unattached	18	59	15
	Sum	150	348	94
	Figure 3D
	Data set 1: Percentage of Kt-Mt attachments in MII for the different chromosome categories
	Attachment	Acro-labelled (%)	Meta (%)	Meta-labelled (%)
	End on	95.9677	94.8925	96.2406
	Lateral/Merotelic	0.806452	1.6129	2.25564
	Unattached	3.22581	3.49462	1.50376
	Data set 2: Absolute number of Kt-Mt attachments in MII for the different chromosome categories (for statistical analysis using Fisher's exact test)
	Attachment	Acro-labelled	Meta	Meta-labelled
	End on	119	353	128
	Lateral/Merotelic	1	6	3
	Unattached	4	13	2
	Sum	124	372	133

## Sheet: Figure 4
	Figure 4D
	Data set 1: Absolute number of Kt-Mt attachment types for telomere-masked and exposed kinetochores in porcine oocytes (for statistical analysis using Fisher's exact test)
			Attachment type
		Total number of kinetochores	End on	Merotelic/ lateral	Unattached
	Telomere-masked kinetochores	92	6	41	45
	Exposed Kinetochores	369	195	109	65
	Data set 2: Percentages of Kt-Mt attachment types for telomere-masked and exposed kinetochores in porcine oocytes
			Percentages (%)
			End on	Merotelic/ lateral	Unattached
	Telomere-masked kinetochores		6.52174	44.5652	48.913
	Exposed Kinetochores		52.8455	29.5393	17.6152
	Figure 4E
	Data set: Telomere orientation on acrocentric chromosomes in porcine oocytes for spindles with fully and not yet fully aligned chromosomes
			Number of kinetochores	Percentages (%)
	Chromosomes not yet fully aligned on spindle	Telomere-masked kinetochores	59	25.9912
		Exposed Kinetochores	168	74.0088
		Sum	227
	Chromosomes fully aligned on spindle	Telomere-masked kinetochores	33	14.1026
		Exposed Kinetochores	201	85.8974
		Sum	234
	Figure 4I, 4G
	Data set: Kinetochore orientation to the spindle
	Acro-labelled		Meta		Meta-labelled
	Cell number #	Dot product	Cell number #	Dot product	Cell number #	Dot product
	1	0.75089	1	0.962454	18	0.373127
	1	0.851116	1	0.687305	18	0.721217
	1	0.0936865	1	0.76617	18	0.536225
	1	0.535408	1	0.873729	18	0.0133261
	1	0.930272	1	0.71669	18	0.155055
	1	0.542664	1	0.819069	18	0.109896
	1	0.953204	1	0.102874	18	0.300113
	1	0.900815	1	0.784054	18	0.642483
	1	0.239973	1	0.140511	18	0.869144
	1	0.988208	1	0.0113709	18	0.100805
	2	0.500022	1	0.0164093	19	0.280199
	2	0.861421	1	0.379128	19	0.908937
	2	0.832346	1	0.227221	19	0.00852381
	2	0.0628292	1	0.667066	19	0.635634
	2	0.855632	1	0.329142	19	0.455553
	2	0.828953	1	0.18159	19	0.235442
	2	0.849381	1	0.352517	19	0.438135
	2	0.683278	1	0.337999	19	0.597789
	2	0.846273	1	0.0235444	19	0.285455
	2	0.605546	1	0.342351	19	0.53483
	3	0.371	1	0.616057	20	0.188082
	3	0.678937	1	0.023134	20	0.233062
	3	0.101041	1	0.551482	20	0.374661
	3	0.497097	1	0.0134552	20	0.425796
	3	0.458287	1	0.353752	20	0.733307
	3	0.657293	1	0.393574	20	0.639359
	3	0.249	1	0.961209	20	0.140499
	3	0.629515	1	0.801962	20	0.0484498
	4	0.723274	2	0.560249	20	0.710609
	4	0.634862	2	0.608285	20	0.805993
	4	0.668637	2	0.786567	20	0.124752
	4	0.494947	2	0.636959	20	0.782975
	4	0.874944	2	0.577165	21	0.670586
	4	0.686402	2	0.243451	21	0.552136
	4	0.59344	2	0.601196	21	0.092842
	4	0.137071	2	0.598705	21	0.30096
	4	0.951568	2	0.351429	21	0.632463
	4	0.760572	2	0.445422	21	0.720222
	5	0.715359	2	0.688349	21	0.809898
	5	0.699092	2	0.230683	21	0.675839
	5	0.345902	2	0.217571	21	0.0174418
	5	0.674845	2	0.994025	21	0.409242
	5	0.678762	2	0.900223	21	0.181177
	5	0.0150534	2	0.816177	21	0.591974
	5	0.859822	2	0.329812	22	0.246693
	5	0.983756	2	0.338006	22	0.238728
	5	0.1312	2	0.489933	22	0.53089
	5	0.998504	2	0.758572	22	0.0551212
	6	0.116986	2	0.213126	22	0.31278
	6	0.781494	2	0.667216	22	0.157944
	6	0.66151	2	0.0383062	22	0.06434
	6	0.0960211	2	0.374298	22	0.0506544
	6	0.915974	2	0.984057	22	0.304078
	6	0.121434	2	0.449191	22	0.392764
	6	0.9953	2	0.0397439	22	0.455908
	6	0.990334	2	0.00510471	22	0.46658
	6	0.660387	3	0.307666	23	0.137938
	6	0.17994	3	0.188927	23	0.29737
	7	0.589593	3	0.580325	23	0.122821
	7	0.19532	3	0.279567	23	0.403941
	7	0.114774	3	0.734932	23	0.353601
	7	0.423569	3	0.334263	23	0.215903
	7	0.431128	3	0.32736	23	0.0676567
	7	0.54239	3	0.0697155	23	0.06863
	7	0.7178	3	0.18726	23	0.368543
	7	0.895446	3	0.140247	23	0.429706
	7	0.752781	3	0.287345	23	0.223452
	7	0.0750955	3	0.824304	23	0.387593
	7	0.727177	3	0.256026	24	0.475672
	7	0.476412	3	0.420575	24	0.0964127
	8	0.191143	3	0.223676	24	0.362601
	8	0.114868	3	0.0414244	24	0.27267
	8	0.181308	3	0.435639	24	0.435803
	8	0.335241	3	0.370806	24	0.165693
	8	0.31538	3	0.304348	24	0.296763
	8	0.141816	3	0.607206	24	0.303203
	8	0.256064	3	0.632265	24	0.479032
	8	0.52658	3	0.251056	24	0.0934453
	9	0.519441	3	0.749084	24	0.504077
	9	0.267116	3	0.308469	24	0.160614
	9	0.295621	3	0.208479	25	0.391477
	9	0.729426	3	0.0645438	25	0.615205
	9	0.301578	3	0.552249	25	0.277589
	9	0.217016	3	0.382156	25	0.553096
	9	0.0300892	3	0.216207	25	0.472779
	9	0.495211	3	0.189578	25	0.555039
	9	0.138912	4	0.903859	25	0.360544
	10	0.23769	4	0.00267041	25	0.476966
	10	0.214374	4	0.170745	25	0.121899
	10	0.438727	4	0.78139	25	0.253232
	10	0.398042	4	0.54591	25	0.341269
	10	0.570598	4	0.208837	25	0.264716
	10	0.565893	4	0.565529	26	0.156361
	10	0.228633	4	0.565746	26	0.0809027
	10	0.501549	4	0.399955	26	0.572196
	10	0.179022	4	0.784673	26	0.327489
	10	0.675113	4	0.211745	26	0.212406
	10	0.0623043	4	0.404472	26	0.0593087
	11	0.585681	4	0.102907	26	0.315695
	11	0.141626	4	0.586042	26	0.138879
	11	0.359863	4	0.608247	26	0.268789
	11	0.23851	4	0.421202	26	0.302731
	11	0.339433	4	0.501062	26	0.217302
	11	0.311061	4	0.98982	26	0.165552
	11	0.790698	4	0.509012	27	0.258054
	11	0.256316	4	0.656396	27	0.147303
	11	0.88431	4	0.124416	27	0.184093
	12	0.20315	4	0.872376	27	0.0455765
	12	0.630332	4	0.644125	27	0.0399593
	12	0.657294	4	0.196144	27	0.591104
	12	0.214255	4	0.383588	27	0.256851
	12	0.916001	4	0.83714	27	0.000595441
	12	0.119345	4	0.94165	27	0.289674
	12	0.477071	4	0.827511	27	0.111695
	12	0.0611753	5	0.951054	27	0.51822
	12	0.0594914	5	0.875513	27	0.183371
	13	0.829226	5	0.131613	27	0.044549
	13	0.101278	5	0.240053	28	0.941917
	13	0.28317	5	0.05879	28	0.548839
	13	0.595078	5	0.0473299	28	0.722163
	13	0.316166	5	0.0591026	28	0.487609
	13	0.131879	5	0.0996476	28	0.0869041
	13	0.11034	5	0.0218388	28	0.661617
	13	0.543538	5	0.24336	28	0.513669
	13	0.321627	5	0.140678	28	0.587008
	13	0.832991	5	0.470074	28	0.332032
	14	0.0377938	5	0.206085	28	0.523552
	14	0.0784251	5	0.675962	28	0.711801
	14	0.173852	5	0.515024	29	0.879931
	14	0.066611	5	0.0249792	29	0.319589
	14	0.106895	5	0.373643	29	0.547688
	14	0.128476	5	0.461449	29	0.520278
	14	0.175612	5	0.178181	29	0.225191
	14	0.120485	5	0.861418	29	0.582634
	14	0.182416	5	0.107937	29	0.25404
	14	0.250087	5	0.151718	29	0.0362433
	14	0.0670961	5	0.405042	29	0.995374
	15	0.506561	5	0.759003	29	0.411507
	15	0.689539	5	0.200598	29	0.558623
	15	0.186862	5	0.320849	29	0.672035
	15	0.0228767	5	0.55949	30	0.132619
	15	0.484182	5	0.256505	30	0.770497
	15	0.61207	6	0.572156	30	0.0268102
	15	0.347995	6	0.36502	30	0.0355801
	15	0.493823	6	0.505033	30	0.00692294
	15	0.353869	6	0.179669	30	0.171817
	15	0.180115	6	0.105946	30	0.0526206
	15	0.635421	6	0.0631258	30	0.137232
	16	0.0247348	6	0.897887	30	0.315436
	16	0.58548	6	0.183847	30	0.0016453
	16	0.376685	6	0.476572	30	0.2911
	16	0.839222	6	0.516904	30	0.393173
	16	0.912263	6	0.209506	31	0.218822
	16	0.89703	6	0.612354	31	0.0133227
	16	0.989151	6	0.861638	31	0.263861
	16	0.997697	6	0.237577	31	0.392685
	16	0.0470131	6	0.288537	31	0.0498126
	16	0.62435	6	0.359969	31	0.437443
	16	0.372463	6	0.802461	31	0.0264131
	17	0.254232	6	0.854567	31	0.324349
	17	0.526493	6	0.216665	31	0.0101193
	17	0.557535	6	0.542584	31	0.445087
	17	0.0442136	6	0.2292	31	0.0448605
	17	0.734025	6	0.738935	32	0.76486
	17	0.848896	6	0.0667827	32	0.865116
	17	0.597066	6	0.374214	32	0.750302
			6	0.161871	32	0.458756
			6	0.165944	32	0.859814
			6	0.465933	32	0.993535
			6	0.15866	32	0.283325
			7	0.0954258	32	0.62374
			7	0.159667	32	0.813788
			7	0.131515	32	0.976672
			7	0.4227	32	0.863706
			7	0.556956	32	0.67938
			7	0.277599
			7	0.6279
			7	0.618213
			7	0.0317157
			7	0.724347
			7	0.268584
			7	0.355721
			7	0.347623
			7	0.113823
			7	0.948114
			7	0.640237
			7	0.749218
			7	0.442119
			7	0.534313
			7	0.316613
			7	0.244565
			7	0.635564
			7	0.655282
			7	0.0909359
			7	0.898289
			7	0.431663
			8	0.0254553
			8	0.211275
			8	0.05894
			8	0.111503
			8	0.539072
			8	0.438336
			8	0.0410193
			8	0.218974
			8	0.533177
			8	0.34311
			8	0.0453274
			8	0.122009
			8	0.160156
			8	0.108206
			8	0.490404
			8	0.1372
			8	0.143476
			8	0.0220623
			8	0.14496
			8	0.0902354
			8	0.347957
			8	0.836315
			8	0.244887
			8	0.214585
			8	0.461235
			8	0.149489
			8	0.259566
			8	0.331388
			9	0.123347
			9	0.151459
			9	0.0113294
			9	0.653243
			9	0.0429077
			9	0.259129
			9	0.0959349
			9	0.556492
			9	0.0431911
			9	0.0578901
			9	0.475952
			9	0.599287
			9	0.0538918
			9	0.133303
			9	0.00357702
			9	0.442694
			9	0.263125
			9	0.479442
			9	0.0308538
			9	0.0954056
			9	0.323544
			9	0.275131
			9	0.191351
			9	0.0592887
			9	0.214002
			9	0.195156
			9	0.232275
			9	0.0392929
			9	0.0189663
			10	0.00839748
			10	0.216062
			10	0.157392
			10	0.179295
			10	0.34776
			10	0.440282
			10	0.23556
			10	0.0775519
			10	0.0418466
			10	0.0634473
			10	0.0674347
			10	0.18526
			10	0.0550665
			10	0.360445
			10	0.265239
			10	0.377617
			10	0.258956
			10	0.372748
			10	0.273191
			10	0.164501
			10	0.396703
			10	0.213894
			10	0.00797803
			10	0.00578374
			10	0.298217
			10	0.00839167
			10	0.20912
			11	0.0187753
			11	0.0273669
			11	0.522004
			11	0.265812
			11	0.240464
			11	0.210198
			11	0.36504
			11	0.27868
			11	0.0333858
			11	0.402479
			11	0.38352
			11	0.433992
			11	0.343452
			11	0.197365
			11	0.312195
			11	0.232
			11	0.0712111
			11	0.495108
			11	0.133422
			11	0.827962
			11	0.274
			11	0.752
			11	0.132829
			11	0.151797
			11	0.823385
			11	0.446554
			11	0.212127
			11	0.26475
			11	0.148808
			12	0.889588
			12	0.405724
			12	0.354629
			12	0.245645
			12	0.669743
			12	0.105446
			12	0.180234
			12	0.0501739
			12	0.448292
			12	0.111137
			12	0.400775
			12	0.43003
			12	0.246195
			12	0.0498073
			12	0.0829237
			12	0.513182
			12	0.16713
			12	0.821946
			12	0.0251415
			12	0.22851
			12	0.492153
			12	0.181676
			12	0.088469
			12	0.225758
			12	0.583628
			12	0.00532778
			12	0.137719
			12	0.310143
			12	0.382702
			13	0.384032
			13	0.226429
			13	0.238881
			13	0.0214649
			13	0.149558
			13	0.00751677
			13	0.153609
			13	0.0810227
			13	0.156276
			13	0.233897
			13	0.166978
			13	0.118765
			13	0.276341
			13	0.292195
			13	0.109004
			13	0.172548
			13	0.0873906
			13	0.13976
			13	0.131546
			13	0.0832926
			13	0.109105
			13	0.101962
			13	0.25887
			13	0.158595
			13	0.271634
			13	0.401229
			13	0.173977
			13	0.0612282
			14	0.0866894
			14	0.225373
			14	0.097095
			14	0.729673
			14	0.739316
			14	0.12886
			14	0.329883
			14	0.0942105
			14	0.616218
			14	0.0562846
			14	0.0751785
			14	0.0407433
			14	0.279794
			14	0.406016
			14	0.346423
			14	0.584411
			14	0.534509
			14	0.129321
			14	0.0883273
			14	0.00644937
			14	0.244738
			14	0.251813
			14	0.336458
			14	0.204789
			14	0.0285316
			14	0.166545
			14	0.105056
			15	0.15829
			15	0.04721
			15	0.0244022
			15	0.164198
			15	0.10435
			15	0.0620489
			15	0.200847
			15	0.299517
			15	0.248775
			15	0.135983
			15	0.452135
			15	0.0590586
			15	0.150003
			15	0.602228
			15	0.295671
			15	0.460608
			15	0.0986096
			15	0.304753
			15	0.459764
			15	0.0401474
			15	0.166689
			15	0.174114
			15	0.43326
			15	0.039984
			15	0.392137
			15	0.363797
			15	0.00884318
			16	0.140336
			16	0.155753
			16	0.757651
			16	0.416184
			16	0.415708
			16	0.494103
			16	0.0047047
			16	0.482444
			16	0.339164
			16	0.711071
			16	0.70338
			16	0.971659
			16	0.821265
			16	0.536386
			16	0.572528
			16	0.678073
			16	0.866065
			16	0.56468
			16	0.113632
			16	0.362358
			16	0.364072
			16	0.157685
			16	0.829446
			16	0.674941
			16	0.394638
			16	0.897066
			16	0.168038
			17	0.801091
			17	0.939696
			17	0.682196
			17	0.358066
			17	0.101443
			17	0.467027
			17	0.690863
			17	0.433558
			17	0.25121
			17	0.521971
			17	0.325809
			17	0.892439
			17	0.0986871
			17	0.53591
			17	0.404018
			17	0.444701
			17	0.412197
			17	0.0202032
			17	0.264632
			17	0.782439
			17	0.00645234
			17	0.0139655
			17	0.527364
			17	0.551666
			17	0.685096
			17	0.573084
			17	0.421708

## Sheet: Figure 5
	Figure 5D
	Data set 1: Absolute number of Kt-Mt attachments in MI human oocytes for the different chromosome categories (for statistical analysis using Fisher's exact test)
			Attachment type
		Total number of kinetochores	End on	Merotelic/ lateral	Unattached	N/A
	Kinetochores with proximal telomeres	110	57	25	22	6
	Kinetochores without proximal telomeres	352	237	47	48	20
	Data set 2: Percentaes of Kt-Mt attachments in MI human oocytes for the different chromosome categories
			Percentages (%)
			End on	Merotelic/ lateral	Unattached	N/A
	Kinetochores with proximal telomeres		51.8182	22.7273	20	5.45455
	Kinetochores without proximal telomeres		67.3295	13.3523	13.6364	5.68182
	Figure 5F
	Data set: Percentage of telomere orientations relative to kinetohchores in human cells
		Number of kinetochores	Percentages (%)
	Telomere-masked kinetochores	42	38.1818
	Exposed Kinetochores	68	61.8182
	Total	110
	Figure 5G
	Data set 1: Absolute number of Kt-Mt attachments for telomere-masked and exposed kinetochores in MI human oocytes (for statistical analysis using Fisher's exact test)
			Attachment type
		Total number of kinetochores	End on	Merotelic/ lateral	Unattached	N/A
	Telomere-masked kinetochores	42	14	11	14	3
	Exposed Kinetochores	68	44	12	9	3
	Data set 2: Percentages of Kt-Mt attachments for telomere-masked and exposed kinetochores in MI human oocytes (for statistical analysis using Fisher's exact test)
			Percentages (%)
			End on	Merotelic/ lateral	Unattached	N/A
	Telomere-masked kinetochores		33.3333	26.1905	33.3333	7.14286
	Exposed Kinetochores		64.7059	17.6471	13.2353	4.41176

## Sheet: Figure 6
	Figure 6B
	Data set: Metaphase II sister interkinetochore distance
	Acro-labelled
Cell Number	1	2	3	4	5	6	7	8	9	10	11	12	13	14	15	16	17	18	19	20	21	22	23	24	25
	0.912289	1.55221	1.1064	1.31369	0.924637	1.07463	1.05878	0.83889	1.00553	1.04997	0.995347	1.1985	1.19443	0.9751	1.21562	1.18465	1.16494	0.964978	0.898173	1.36688	0.980163	0.917401	1.03966	1.06132	1.02643
	1.37403	1.29499	1.00393	1.25401	0.943727	1.06107	0.740834	1.33987	1.11287	1.15311	0.898259	1.10381	1.14575	1.3924	1.13691	1.13374	1.18397	1.3819	0.916626	1.29784	1.40669	1.04936	0.860723	1.22978	1.13537
	1.17094	0.997941	1.09041	1.11178	1.20323	1.09674	1.04441	1.12094	0.99152	1.11858	1.12069	1.29787	1.06015	1.02356	1.18541	1.20421	1.21896	1.11854	0.823531	1.12325	1.03292	0.838417	1.05301	1.2154	1.15492
	0.938625	0.971712	1.11727	0.888661	0.948099	0.887413	1.25004	1.31471	1.06762		0.933358	1.35122	1.09903	1.24788	1.21295	1.00751	1.18651	1.10987	1.0716	1.41793	1.01838	0.91508	0.882841	1.06975	1.24799
	0.923817	1.98321		0.782026	0.854155	1.30386	0.835552	1.15391	1.15834		1.21762	1.22232	0.979225	0.637441	1.17915	1.00423	1.11107	1.14959	0.895704	1.11661	1.13264	0.905659	1.06037	1.36119	1.16982
	0.883796			0.96634	0.9755	1.13891	1.00451	1.59226	1.21924		1.12425	0.837228		0.972435	0.926857	1.21041	1.36155	1.30816	0.831046	0.649119	1.12547	0.879589	0.861304		1.17034
								1.08532											0.97695
	Meta
	1.04753	0.837693	0.944733	0.861713	1.03905	0.856902	0.995609	0.914684	0.84575	1.02584	1.01224	0.911642	1.02665	1.00539	0.894884	1.28465	1.03055	0.851439	0.959462	0.917643	0.943821	1.17017	0.963227	1.1199	0.857053
	0.853134	0.763225	1.04396	0.84986	0.93842	1.06168	1.00132	0.808888	0.98894	1.01202	0.938589	0.942333	0.905332	1.01312	0.821729	0.924301	0.888584	0.999868	0.944571	0.977024	0.879722	1.08367	0.947967	0.800623	0.892161
	1.01808	0.753385	1.15605	0.981571	0.910084	1.04417	1.04841	0.791567	0.986166	1.00047	0.967262	1.02388	1.02602	0.913908	0.983562	0.942132	0.784221	0.818484	0.962811	0.969269	0.923379	0.892519	0.985655	0.879493	0.946126
	1.13601	0.6835	0.873859	0.9323	0.96428	0.897929	1.18353	0.942761	0.941594	0.95854	0.878746	0.959103	0.945562	1.02661	0.98846	0.943518	0.961734	0.963132	1.03926	1.03615	0.918064	1.04552	1.00091	1.03489	0.996227
	0.9165	0.689696	0.968072	1.03934	1.05514	1.04734	0.903308	0.757723	1.0082	0.936919	0.99089	0.787303	0.947895	0.963193	0.91987	0.843525	0.973579	0.826504	1.20827	0.878088	0.877864	1.33981	1.05623	0.939879	0.966885
	1.00289	1.93427	1.03612	1.05733	1.21184	0.925151	0.83658	0.821833	1.01886	1.12639	1.13976	0.957758	0.890116	0.824773	0.911729	0.846586	0.991667	1.00105	1.1997	0.767634	0.978935	1.03876	0.85568	1.02325	0.901315
	0.93471	0.643047	1.03222	0.984034	0.995222	0.890215	1.16336	0.869549	1.08324	0.908839	0.989598	1.02121	1.07207	1.04859	0.9636	0.923769	0.782126	0.981408	0.892988	0.843885	0.974022	1.14287	1.03698	0.942821	0.996771
	0.948508	1.14945	0.893025	0.904205	0.979387	0.944264	0.751964	0.798299	0.856749	1.01305	0.900316	0.928884	0.989509	1.00889	1.00123	0.947013	0.822287	0.932983	0.974666	0.843445	0.946777	1.05182	1.03933	0.815883	0.862607
	0.966378	0.620428	1.16501	0.95425	0.882068	0.993046	0.958984	0.933893	0.936022	0.957066	1.02621	1.0939	0.849604	1.08202	0.777689	0.880509	0.998357	0.990261	0.982428	0.955738	1.02028	0.951595	0.76047	0.908459	0.929032
	1.02428	0.902995	0.920126	0.898348	1.04749	0.797538	0.927839	1.10678	0.899334	1.16844	0.984895	1.05589	0.873075	1.09115	1.01393	0.935928	0.899057	0.85253	0.975778	1.01567	0.984817	1.00092	1.00088	0.843705	0.815669
	0.926888	0.851693	0.773152	1.36838	1.09851	1.07772	1.13952	1.07074	0.980796	0.907171	0.999047	0.915685	1.01262	0.941969	0.884749	0.991601	0.932487	0.937159	1.31107	0.915076	0.884672	1.10549	1.09571	0.970216	0.962878
	1.051	0.703573	0.947546	0.786563	1.0262	0.918665	1.15546	0.737382	0.906156	0.887262	0.986688	0.805095	0.841426	0.928303	1.08835	0.943591	0.852337	0.904278	1.13536	0.90743	0.974281	0.836354	1.03714	1.08119	1.0386
	0.970589	1.06719	0.928124	1.0656	1.00297	0.982758			0.993085	0.994865	0.896229	0.896199	1.18128	0.903275	0.893325	0.848128	0.856023	0.907858		1.00132	0.997106	0.834997	1.46193	0.968967	0.929808
		0.599796								0.781469		1.00591	0.960262											0.733282
												0.915748
												0.768527
	Meta-labelled
Cell number	26	27	28	29	30	31	32	33	34	35	36	37	38	39	40	41
	Meta	Meta	Meta	Meta	Meta	Meta	Meta	Meta	Meta	Meta	Meta	Meta	Meta	Meta	Meta	Meta
	1.04274	0.947518	1.03419	0.943244	1.16577	0.861532	0.954162	0.954978	0.934346	0.84151	0.990109	0.948593	1.20375	1.02439	0.953985	1.02997
	0.969605	0.932327	0.975139	0.850277	0.62993	0.892354	0.873478	1.17265	0.920918	0.938727	1.05956	1.0566	1.06388	0.886208	1.04078	0.867222
	0.858086	1.05213	1.11791	0.904842	1.03833	0.929966	1.11298	0.963301	1.19576	0.896626	0.891878	0.961435	1.23271	0.907364	1.00626	1.04942
	0.983591	1.06068	1.10246	1.02638	1.15057	1.00664	0.861296	0.919253	0.980851	0.893079	1.01153	0.861286	1.1475	0.958981	1.03604	0.899205
	0.977753	0.990617	0.995396	0.92755	1.23151	0.851228	0.901951	0.87727	0.937758	0.838441	1.22843	0.831677	1.10195	0.922615	1.01312	0.73768
	1.02758	1.02596	1.03249	0.999747		0.877409	0.906473	0.99927	0.963996	0.8305	0.815214	0.846266	0.931854	1.1007	0.905438	0.936622
	0.837481		0.890331						0.975741	1.06946	1.07194				0.950199	0.836962
									0.982573	0.968418	1.02295
	Figure 6D
	Data set: Smc3 mean intensity measurements in MII
	Acro-labelled
Cell Number	1	2	3	4	5	6	7	8	9	10	11	12	13	14	15	16	17	18	19	20
	1.50536	0.603438	0.597697	0.674153	0.637074	0.299652	0.898748	0.834372	0.595865	0.658532	1.04764	1.34692	0.45833	0.550592	0.780924	0.926696	0.191327	0.729573	0.257377	0.58995
	1.61972	1.0307	0.588745	0.680625	0.664075	1.2597	1.22809	0.901663	0.685237	0.863358	0.874234	0.394712	0.781492	0.807591	0.825065	0.383757	0.639271	0.635292	0.946625	0.938992
	0.30731	0.262258	0.801983	0.748278	0.715256	0.843293	1.15754	0.63218	0.991338	0.898269	0.965454	0.786005	0.757444	0.367907	0.716564	1.43991	0.806685	1.11582	0.68934	1.03201
	0.246843	0.530695	0.406634	0.85537	0.655514	0.437809	0.622508	1.17868	0.832987	0.886145	1.50175	0.35506	1.2431	0.45655	0.651	0.434804	0.886827	0.948013	0.660348	0.803632
	0.269756	1.32644	0.657254	1.30189	0.455098	0.862361	0.663314	0.497098	0.773044	0.963167	1.44068	1.06324	1.26669	0.517639	0.796983	1.11141	0.884548	1.05157	0.366119	0.619703
	0.676186	1.32475	1.05963		0.843471	0.329305		0.413505	1.01599	1.55021			1.01112	0.728682	0.386771	0.70134	0.689521	0.928584	1.38311	1.31027
	Meta
	1.62949	0.940405	0.895102	1.12835	1.31009	0.711227	0.613114	0.975423	0.522052	0.602553	0.835067	1.14725	0.850171	1.04415	0.628311	1.40597	0.491238	1.36618	1.37668	0.713176
	0.584258	1.01225	1.44431	0.653415	0.576341	1.49321	1.03259	0.797825	0.986908	0.623907	0.590406	0.824718	1.31329	1.40583	0.977648	1.53165	0.80046	0.440824	1.25021	0.763636
	0.551503	0.556365	1.7322	0.813721	0.893087	0.901578	0.890972	1.06633	1.23801	1.18902	0.319354	0.913837	0.61044	0.988695	0.632639	0.974472	1.00953	1.11931	1.11659	0.436367
	1.66834	1.68619	1.04476	0.745508	1.24027	1.5181	1.07706	1.28345	1.05688	0.666391	1.11041	0.755963	0.716627	1.1227	1.08929	1.05794	0.69301	0.652974	0.736057	1.21225
	1.33524	0.491458	1.60541	1.24416	0.8411	1.22904	1.42309	0.895242	1.38691	0.635894	1.44036	1.02281	1.42978	1.26765	1.88882	0.903647	0.742899	0.728752	1.08049	1.07866
	2.01456	1.37463	0.609158	1.42263	1.63235	1.26359	0.710134	1.20623	1.00045	1.76954	1.11776	1.14956	0.863778	1.50902	1.5065	0.999789	0.78917	1.23544	1.38169	1.34938
	0.816418	1.20093	0.895211	0.812428	1.36422	0.84939	0.677547	1.24648	1.01134	0.754852	1.76036	1.42927	1.14081	1.88192	1.01464	0.743691	1.49095	1.06493	1.72295	0.84867
	1.47744	0.97294	1.25626	0.896663	0.755781	0.575462	1.16244	0.920943	0.882708	1.02484	0.457701	1.2609	1.03048	0.951938	0.77794	1.38934	1.53876	1.97363	1.35385	0.842847
	0.522868	0.990487	0.702406	2.04463	1.01208	1.55865	1.76522	1.03975	0.942081	0.728597	0.575715	0.961418	1.15662	0.988118	1.22999	1.28666	1.38483	0.860976	0.932154	1.36319
	1.12453	0.976125	1.31547	0.830274	1.13734	0.830797	0.961606	1.55989	0.814664	1.43081	0.644001	1.04419	1.16082	0.913137	1.05109	1.0945	1.08729	1.56778	1.04138	0.886268
	0.684639	1.06861	0.898871	1.38622	1.63719	1.46422	1.16385	1.30227	1.30532	0.987387	1.42559	1.56431	0.850552	1.05955	1.74665	0.806468	1.84755	1.12044	0.7372	1.42722
	0.898192	1.82251	1.48889	1.03794	1.28488	1.43795	1.31083	0.719606	1.46684	1.61438	1.12135	1.38	1.32856	1.32003	1.26443	0.713394	1.61741	0.696217	0.980971	1.43261
	1.06735	0.828812		0.723754	1.34479	1.13468	0.64134	1.47872	1.49138	1.15214	0.772167	0.486626	1.02989	1.1183	1.03473	1.09457	1.40872	0.763699	0.986853	1.35639
								1.05034				1.1132								0.994783
	Meta-labelled
Cell Number	21	22	23	24	25	26	27	28	29	30	31	32	33	34	35	36	37	38	39	40
	0.978699	0.770815	1.07496	1.53656	0.981818	1.1597	0.930119	0.537738	1.14284	1.16698	0.85274	1.55293	0.997432	0.828436	1.00885	0.608962	1.07957	0.670777	0.813971	1.2239
	0.903749	0.755187	0.439048	1.4107	0.911902	1.22973	1.2286	1.3147	1.36159	1.20255	0.863622	0.488451	0.884124	0.882326	1.00143	1.0669	0.809806	0.965597	1.87683	0.71758
	0.616452	1.06482	1.2022	0.661503	1.35481	1.20188	0.888102	1.47393	0.982221	0.728296	0.32729	1.33484	0.789566	1.21263	0.721021	0.874791	1.39655	1.59927	0.216603	0.889079
	0.988106	1.29602	1.01847	1.15497	0.802372	1.30936	0.838986	0.703744	1.06873	0.938629	1.71417	1.33389	0.588528	0.867281	1.1749	1.01208	1.33151	1.09081	0.915456	0.876614
	1.80098	0.846873	0.96044	1.44247		1.61075	0.742064	0.84249	1.08142	0.507272	1.10619	0.982413	1.21463	0.614021	1.22046	1.30404	1.27608	1.36124	0.848553	0.627489
	1.17777	0.746803	1.18127	1.46252		0.973143	0.875608		0.719136	1.29973	1.29652	1.68178	1.00689	0.944807	0.945969	1.38291	1.1247	1.25284	1.62511	1.38052
	0.828131			0.614541													0.847315
	Figure 6F
	Data set: pericentromeric REC8 mean intensity in MI
	Acro-labelled
Cell Number	1	2	3	4	5	6	7	8	9	10	11	12	13	14	15	16	17	18	19	20	21	22	23	24	25	26	27	28	29	30	31
	1.00475	1.10034	0.574942	1.35682	0.982184	0.928895	1.00939	1.15139	0.771271	0.871814	0.855065	1.22155	1.08948	1.04985	1.08826	0.239203	1.23114	0.409222	0.709262	0.746931	1.20928	1.1243	0.883363	0.984986	0.672064	1.3974	0.762309	0.256499	0.704237	0.673631	1.47214
	0.635169	1.13562	0.594044	2.14965	0.779092	0.589106	1.09468	0.79756	1.02958	0.795115	0.92918	0.827205	1.16036	0.538943	0.607768	0.21145	0.770322	0.437408	0.491671	1.0616	1.33295	0.532753	0.679419	2.07074	0.600317	1.22834	0.926071	1.0551	0.544008	0.823158	1.30977
	0.554111	0.975801	1.02893	1.37015	1.05097	0.701371	0.863547	1.25139	0.786551	1.24669	0.804553	0.891811	1.01401	0.73768	0.482628	0.459251	1.19844	0.810859	0.655743	0.797968	1.0091	0.46371	0.722722	0.317799	0.798384	0.437536	0.932234	1.31864	1.29275	0.585223	0.411843
	0.507547	0.968427	1.18761	0.72116	1.00404	0.734284	0.926096	1.48862	1.11196	0.954665	1.30231	0.675971	1.59982	0.649904	0.827931	0.496352	0.593987	0.5977	0.717125	1.21015	0.834799	0.82338	0.940276	0.622134	0.810106	0.791178	0.707523	1.28363	0.414272	0.8083	0.712713
	1.0729	0.786455	0.500711	1.86383	0.787033	1.00225	0.732085	0.37916	1.03047	0.620666	1.4018	1.01007	1.36855	0.403171	0.906797	0.366782	1.37969	0.420905	0.529091	0.735002	0.665414	1.1774	0.541338	0.401523	1.48281	0.600529	0.570693	0.761278	1.10582	1.49306	0.504041
	1.03186	0.973131	0.919847	0.765218	0.974015	0.478574	0.739684	1.13949	0.892169	1.35242	1.08348	1.39032	0.881827	0.848732	0.853163	1.17601	1.35932	1.10719	0.72218	0.250209	0.773	0.948354	1.20104	0.743897	1.00139	0.493748	1.17599	0.62786	0.637194	1.05333	0.440785
	0.679027	0.768484	0.965905	1.14032	0.966987	1.00465	1.04556	1.14427	0.87903	0.965841	0.759812	1.1413	1.2063	0.725698	1.14887	1.18561	1.10655	0.372636	0.735186	0.717245	0.454741	1.07871	0.690135	0.9522	1.02689	0.429652	1.22296	0.527118	0.399814	1.19829	0.813148
	0.945458	1.15247	0.5422	0.483847	0.686645	0.832935	1.1437	0.97443	1.08317	1.18776	1.14164	0.955437	0.8639	0.94246	0.585667	0.893735	1.52614	1.07808	0.54362	1.00932	0.497497	1.53022	1.17728	1.5194	0.855461	0.714813	1.08683	0.438125	1.24025	0.868893	0.564623
	0.694358	0.765093	0.871891	1.19191	0.588106	0.944976	0.83487	0.990451	0.761459	0.982932	0.670866	0.225414	0.9867	0.605385	0.657766	1.02967	0.714539	0.493475	0.389966	0.823136	0.994518	0.630371	1.0874	0.297937	1.17903	1.14012	0.467981	0.346638	0.40387	1.0187	1.214
	0.895363	0.89196	0.686246	0.543956	0.50516	0.799381	0.578657	0.480386	1.00404	1.22659	0.959868	0.633827	0.666856	0.324563	0.994398	0.985343	1.23308	0.518911	0.559062	0.651053	0.52385	1.49942	0.440977	1.75133	0.778452	1.18715	0.626203	0.200742	1.37746	1.20627	1.16001
	0.792019	0.745687	1.01559	0.967422	0.658454		0.828311	0.57685	0.680671	0.599985	1.1057	0.948088	0.546727	0.678543	0.727619	0.763071	1.34935	0.717853	0.569876	0.679174	0.958875	0.791948	0.588712	0.459516	1.19277	0.773625	0.893018	0.705843	1.01546	0.872902	0.508845
	1.14623	0.739262	1.30695	0.99728	0.753171		0.760921	0.939363	0.952353	1.50518	1.4951	0.951857	0.506328	0.489891	0.752044	0.824351		0.66081	1.37083	0.867009	0.985936	0.441942	1.04066	0.897001		0.521667	0.445968	0.552719	1.46201		0.742397
	Meta
	1.19288	0.978816	0.659528	1.21299	1.00093	0.791847	0.987062	0.968488	1.10053	1.03309	0.821538	1.10936	1.29145	1.13473	0.914153	1.08296	0.786294	1.40208	0.835606	1.23114	1.15054	1.11075	0.53368	1.03294	1.39233	0.992559	0.565871	0.858238	0.991418	0.61019	1.45741
	1.14856	1.2148	1.3043	1.33266	1.18359	1.26855	1.24503	0.933428	1.14289	1.02925	1.01197	0.923927	0.760929	1.56087	1.12022	0.724536	1.11202	1.0041	1.15363	0.630994	1.27514	2.16693	0.764527	1.07122	0.73792	1.45899	0.765081	1.00137	0.78539	0.734734	0.97715
	0.990548	1.23258	0.857954	1.81284	1.13241	1.4309	1.05225	0.912116	0.989342	1.23288	0.964918	0.925228	0.929744	1.03551	1.29874	0.60687	0.797199	1.37882	1.14947	0.905459	0.890764	0.793402	0.769737	0.690447	0.640725	1.79927	0.814316	0.9106	1.45227	0.902434	1.54273
	1.09452	0.875988	0.955635	1.00413	0.954574	1.06909	1.35276	0.808746	1.34593	1.18959	0.773912	0.754383	1.06727	1.24438	1.2603	0.755055	0.845583	0.881323	1.05204	1.06822	0.785384	1.69967	1.23939	1.13587	0.598573	1.47486	1.19062	1.07215	1.40897	0.577082	1.25933
	1.00064	1.27365	1.09108	1.43227	1.38872	1.2461	1.01448	1.19206	1.07463	0.963715	0.87935	0.887678	1.02968	1.31124	1.31593	0.7032	1.4913	1.19137	1.00389	0.767518	0.985141	0.835472	0.863684	0.629169	0.968733	0.993869	1.33622	1.84373	2.20464	1.44825	1.05088
	1.1905	1.18868	1.10879	1.45372	1.35352	1.11033	1.18632	1.30165	1.35166	1.18278	1.13549	1.21939	0.718385	1.32293	0.771082	0.998743	1.43048	1.21005	0.953849	1.01721	1.4162	1.67638	1.36878	1.01093	0.839122	1.22943	0.874153	1.00957	1.08359	1.11426	0.966401
	1.53248	1.10255	1.34094	1.13379	1.3497	1.1029	0.973427	1.70685	1.0207	1.51758	1.19782	0.87996	1.3403	2.18236	1.03885	0.778021	0.602784	1.63106	1.36897	1.94833	1.13795	0.92835	0.656516	0.824058	1.10493	1.0408	1.02802	1.13826	0.903783	1.11689	1.13588
	0.995021	1.13071	0.983939	0.660145	0.588745	0.952479	1.04717	1.19505	1.05505	0.811757	1.24028	1.29673	0.918282	1.135	0.989202	0.85476	0.609336	1.28205	1.28855	1.48233	1.81013	0.683364	1.02919	0.95688	0.959391	1.0486	0.990213	0.731919	1.28562	1.34501	1.08833
	0.91911	1.03497	0.688131	1.21005	1.73439	1.07235	0.884614	0.758138	1.16234	0.564795	1.38157	0.701503	1.32822	1.05978	0.773698	0.659437	0.673771	1.06981	1.295	1.63029	0.893078	0.425497	0.98457	1.00014	1.12775	1.89932	1.11022	1.66527	0.764075	0.919808	1.06579
	1.47324	0.831814	0.617861	0.640631	1.22804	1.03023	1.24145	1.49664	1.27595	0.884264	1.30448	1.14692	1.44581	1.17483	1.19984	0.727872	0.73793	1.05452	1.45065	0.522237	1.67757	1.68863	1.67042	0.487425	1.09543	1.01791	1.56685	1.21058	0.868174	1.1778	2.09066
	1.18115	1.06891	0.918209	0.887883	1.72756	0.827676	1.02593	0.925266	1.25695	0.915004	0.656415	0.754455	0.992238	0.915287	1.24138	0.758434	1.06236	1.27288	1.42544	0.977251	0.82501	1.51639	1.32044	0.933832	1.34156	1.17531	1.26744	0.900005	1.22202	0.85877	1.23494
	1.22405	1.27019	0.810351	0.649336	0.853776	1.29511	1.39132	0.888957	0.878287	1.25683	0.663676	0.850693	1.0766	0.76102	1.13994	1.18164	0.880705	1.20917	1.25762	0.898092	0.778465	1.12181	0.908259	1.36217	1.24148	1.07439	0.689613	0.953522	1.00029	1.30464	0.795701
	0.778965	1.27432	1.06801	0.300629	0.779469	1.01404	0.978701	1.35669	1.01645	1.06526	0.942964	0.833437	1.32949	0.885576	1.58911	1.07149	0.99768	1.43259	1.14751	1.57495	0.568088	1.42747	1.09192	1.33278	1.15628	0.773459	0.889273	0.978922	0.599094	1.19739	0.979375
	0.944451	1.24972	1.37992	0.670573	1.2585	1.17252	0.839938	1.18405	0.93644	0.919013	0.648008	1.52362	0.9226	1.23678	1.11588	0.775565	1.18302	1.16728	0.992922	1.52709	0.660932	1.00846	1.29889	0.946327	0.914063	0.940244	1.29851	0.541941	1.85149	1.22076	0.980967
	1.17867	0.776105	1.55646	0.925258	0.742926	0.887916	0.991909	0.973082	1.04213	0.747769	0.861605	1.04483	1.25111	1.37264	0.850599	1.23657	1.16218	1.38861	0.838432	1.04199	1.59949	1.27219	1.0715	0.899512	1.04333	1.48762	1.1247	1.26602	1.00788	1.10779	1.51867
	1.17348	1.1516	1.27965	0.814377	0.705881	1.43475	0.819535	1.15325	1.41438	0.844564	0.975512	1.44884	1.07316	0.883516	0.940837	1.38997	0.58129	1.14822	0.994072	0.542652	0.646024	1.09341	0.838584	0.496042	1.28079	1.54705	0.856729	1.30076	0.554371	0.94333	1.52438
	1.69088	0.991004	1.05578	0.945704	0.937267	0.907384	1.29908	0.620509	0.86966	1.54077	1.41335	1.2295	0.912736	1.13353	1.30503	1.66784	0.717021	1.14378	1.09945	1.11262	1.22852	1.16102	0.919486	1.08072	1.26067	0.808634	1.12413	0.812893	1.01632	1.15818	0.775311
	0.740968	1.08419	1.24786	0.60048	0.82733	1.30113	1.06496	0.880132	1.0898	0.846294	0.96277	1.31171	0.789482	1.49583	1.22971	1.40843	0.874679	1.12333	0.787372	1.12912	0.960849	0.706532	1.17037	0.851443	1.05861	0.751458	0.938677	1.27054	1.02879	1.07265	0.835027
	0.809374	1.07673	1.00057	0.914943	1.16954	0.800309	0.825272	1.34389	0.945671	1.21908	0.959528	0.725907	1.00241	1.11596	1.06805	1.45242	0.942409	1.05013	1.18262	1.29201	0.893866	0.779496	1.05687	1.29389	0.575279	0.815035	1.04957	1.00402	1.13042	0.748587	0.829119
	0.918318	0.877733	1.55577	0.591632	1.18955	1.00761	1.12305	0.933557	0.761014	0.985655	0.843262	0.672886	0.779866	1.21204	1.12717	1.4744	0.819257	1.05006	1.26661	1.02734	0.877953	0.594963	1.09215	1.48513	0.767613	0.854141	1.1328	2.15067	0.939001	0.55343	1.1095
	1.18179	0.891293	1.15962	0.545238	0.798533	0.918917	0.945898	0.720746	1.00354	0.896773	0.667699	1.34471	0.436692	0.956976	1.06328	1.49953	0.544592	0.923685	0.90913	1.18856	0.786881	0.680229	0.900088	1.35803	1.44092	1.06894	0.972271	0.866376	1.02406	1.45191	0.621897
	0.911523	1.02456	1.19306	0.830557	0.722698	1.00737	0.784772	0.830342	0.848899	0.964057	1.09815	1.0265	0.919597	1.30586	0.979805	1.66392	1.21573	0.782881	1.12508	1.26242	1.03141	0.997062	1.24946	1.05298	0.649883	0.74974	1.18857	1.09509	0.69203	1.43567	0.654079
	0.981019	0.827035	0.741932	0.519507	0.945173	0.940049	0.905556	0.946942	0.875307	0.913772	1.09486	1.01838	0.825499	0.825225	1.01393	1.58153	1.34305	1.04053	1.0983	0.515112	0.66026	0.908216	1.15101	0.722754	1.03632	0.736774	1.28285	1.18062	1.01706	0.979028	0.652185
	1.21207	0.814239	1.1655	1.15486	0.824785	0.871239	1.24508	0.781215	0.76117	0.568138	0.969398	1.05598	0.788042	1.06692	0.840521	1.18802	0.95571	1.38002	1.55083	1.44199	1.47994	0.786818	1.11634	2.25104	1.41728	0.654347	1.19712	1.2336	1.00534	0.668339
	0.98324	1.00419	1.03139	0.673583	1.40556	1.06932	0.979999	0.805323	0.734807	0.67254	1.07708	1.58372	0.635112	0.652459	0.877918	1.6691	0.735324	0.964696	1.27434	0.945913	1.31644	0.633681	1.41721	1.02262	0.95333	0.891475	1.41975	1.34672	0.876705	1.14791
	0.593757	0.750909	1.03287	1.53064	1.46097	0.887699	1.23695	1.06951	1.06374	0.925139	0.945033	0.856893	1.54443	1.0239	1.30191	1.45886	1.34217	1.19189	1.505	0.770384	1.42403	0.261282	1.52362	1.05319			1.50864	1.58242	0.690067	0.945336
						0.934596											1.09357													0.658046
						1.63114
	Meta-labelled
Cell Number	32	33	34	35	36	37	38	39	40	41	42	43	44	45	46	47	48	49
	1.16015	1.44461	1.69679	1.24714	0.896287	1.00212	1.13659	1.46316	0.964121	1.43036	1.00023	0.807866	1.00361	1.14575	1.03749	0.860192	0.899525	0.741311
	1.66833	0.989555	0.845783	0.817701	1.21278	1.05723	1.67724	1.32276	1.22944	1.06291	0.729329	0.948789	0.956908	1.06186	1.11627	0.73905	1.03705	0.85325
	0.771834	0.837385	1.9689	1.50639	0.86895	0.976365	0.884678	1.50003	1.10796	0.830415	0.951738	0.79386	0.841325	1.08874	1.50794	0.950619	1.51813	1.44584
	1.48624	1.03567	2.13435	1.31317	0.816182	1.43967	0.928801	1.50063	0.826081	1.15499	0.659772	0.847021	1.87251	1.29712	1.15801	0.956811	0.913972	0.831994
	1.8971	0.783021	0.933222	0.958907	1.14968	1.03304	1.0989	1.0288	0.870509	1.07753	1.25032	1.00948	0.773838	1.25066	0.893681	0.782992	1.44733	1.13097
	1.18566	1.26787	4.25668	1.02118	1.01738	0.861359	1.04206	1.05432	0.843187	0.891342	0.716439	0.977311	0.718388	0.876398	0.985443	1.40414	0.938993	1.28795
	1.35287	1.22655		0.861342	0.933449	1.18694	0.922178	0.769675	1.23538	1.22682	1.32348	0.985154	1.16939	0.931761	0.691502	0.910977	0.992701	0.935931
	0.992035	0.92793		1.30037	0.615308	1.03946	0.998324	0.602959	0.815242	1.04007	1.01049	1.48056	1.09918	1.30054	1.91235	0.907757	0.889244	1.40349
	1.61107	1.04392		1.12953	1.18454	0.951183	0.84308	1.16625	0.662027	0.85378	1.19061	0.938654	1.21106	1.00527	0.916743	1.59531	0.878464
	1.14768	1.24232		0.812036	0.439521	0.869814	1.05612	1.54425		0.799925	1.14244	1.66858	1.08385	0.698492	0.598221	1.08648	1.1411
	1.25214	1.1895		0.812556	0.652962	1.05665	0.673953	0.81364		0.892419		1.09289			1.21123	1.65832	0.843575
	0.931147	0.975			0.742168	0.695098	1.66756	1.06067		0.90111		1.61426			1.22985	1.23043	0.729262
	Figure 6G
	Data set: First chromosome separated after REC8 Trim Away in MII
		First chromosome separated after REC8 Trim Away per egg	Percentage (%)
	Acro -labelled	9	90
	Meta-labelled	1	10
	Sum	10
	Figure 6H
	Data set: Time of separation of chromosomes in MII (min)
	Acro-labelled								Meta-labelled
		Time of separation for per event								Time of separation for per event
	Cell number	1	2	3	4	5	6		Cell number	1	2	3	4	5	6
	1	0	35	1	21.1667	25.6667			1	14	4.66667	11.6667	23.3333	3.5
	2	0	79.3333	10.5	12.8333	5.83333			2	50.1667	25.6667	12.8333	9.33333	10.5	29.1667
	3	0	8.16667	14	2.33333	28	2.33333		3	1.16667	10.5	9.33333	16.3333	9.33333
	4	0	17.5	4.66667	12.8333	14	31.5		4	15.1667	7	19.8333	7	14	12.8333
	5	13	6	27					5	0	23	7	18
	6	0	31	2	2	4	7		6	1	15	12	6	3	21
	7	0	104.633	8.51667	7.3				7	17.0333	8.51667	53.5333	25.55	1.21667	2.43333
	8	0	15	19	2				8	9	1	1	4	7
	9	0	7	1	10	49	43		9	56	19	73
	10	0	14	5	37	9	4		10	25	22	21

## Sheet: Supplementary Figure 2
Supplementary Figure 2A
	Data set 1: Distance of acrocentric-TALEs from the centre of the nucleus (μm)
Individual spots	9.15986	7.83701	13.4166	13.5381	13.2907	14.5241	15.5318	7.0569	13.64	12.3047	13.7745	14.6373	5.5985	6.56173	7.76442	8.11538	7.80965	7.28718	8.51515	12.9674	15.0122	6.69289	6.2026	5.29715	6.87466	6.29031	13.2364	13.2025	11.9175	13.5789	10.9056	12.0949	11.8473	12.1831	8.16164	3.21225	3.20737	4.77098	13.0257	14.7405	14.3357	9.25856	9.14139	11.4259	14.3973	13.4442	13.9901	7.48405	10.6433
Mean	10.8669
	Data set 2: Distance of metacentric-TALEs from the centre of the nucleus (μm)
Individual spots	12.7926	12.4536	7.70489	13.2768	12.8152	3.98522	12.1011	5.82339	7.21482	8.87985	14.9245	8.21297	8.29437	11.6537	15.6441	5.30397	6.22503	13.403	14.6088	14.7238	14.0316	16.5572	10.5077	7.74173	5.37487	9.0127	12.3668	12.6166	10.1958	8.54088	14.2547	12.9913	8.31309	9.53556	11.6357	13.395	4.06868	15.2669	14.6329	6.60851	12.2969	13.6143	15.9641	5.32226	7.47027	15.0656	13.7614	14.9789	9.55329
Mean	11.9336
Supplementary Figure 2C
	Data set 1: Mean chromosome distance to metaphase plate for acro-labelled chromosomes (μm)
	Cell 1						Cell 2						Cell 3
	Chromosome 1	Chromosome 2	Chromosome 3	Chromosome 4	Chromosome 5	Chromosome 6	Chromosome 1	Chromosome 2	Chromosome 3	Chromosome 4	Chromosome 5	Chromosome 6	Chromosome 1	Chromosome 2	Chromosome 3	Chromosome 4	Chromosome 5	Chromosome 6	Average
	2.05241	0.953265	0.93902	2.07839	2.69824	1.50982	0.886103	2.20203	0.61447	0.540054	2.27902	1.33137	0.80054	1.47795	0.805183	0.995396	1.0724	0.46255	1.31657
	Data set 2: Mean chromosome distance to metaphase plate for meta chromosomes (μm)
	Cell 1													Cell 2													Cell 3
	Chromosome 1	Chromosome 2	Chromosome 3	Chromosome 4	Chromosome 5	Chromosome 6	Chromosome 7	Chromosome 8	Chromosome 9	Chromosome 10	Chromosome 11	Chromosome 12	Chromosome 13	Chromosome 1	Chromosome 2	Chromosome 3	Chromosome 4	Chromosome 5	Chromosome 6	Chromosome 7	Chromosome 8	Chromosome 9	Chromosome 10	Chromosome 11	Chromosome 12	Chromosome 13	Chromosome 1	Chromosome 2	Chromosome 3	Chromosome 4	Chromosome 5	Chromosome 6	Chromosome 7	Chromosome 8	Chromosome 9	Chromosome 10	Chromosome 11	Chromosome 12	Average
	1.79326	0.826632	0.6899	0.466706	1.26698	0.727728	0.592286	0.435859	1.74992	0.599697	0.806748	0.743102	0.50828	3.30794	0.681399	0.411379	1.49227	0.573888	0.546037	1.03511	0.78739	1.34477	1.09086	0.263704	0.569871	0.444902	0.451666	0.537749	0.731737	1.0922	1.46288	0.743121	0.466471	0.428259	0.599536	0.486951	0.369565	0.34427	0.828185
Supplementary Figure 2D
	Data set 1: Distance of large acro-labelled chromosomes from the metaphase plate (μm)																Data set 2: Distance of small acro-labelled chromosomes from the metaphase plate (μm)
		Cell 1				Cell 2				Cell 3				Total			Cell 1				Cell 2				Cell 3				Total
	Time (min)	Chromosome 1	Chromosome 2	Chromosome 3	Average	Chromosome 4	Chromosome 5	Chromosome 6	Average	Chromosome 7	Chromosome 8	Chromosome 9	Average	Average	Stdv		Chromosome 1	Chromosome 2	Chromosome 3	Average	Chromosome 4	Chromosome 5	Chromosome 6	Average	Chromosome 7	Chromosome 8	Chromosome 9	Average	Average	Stdv
	-279	0.417831	0.813597	4.66752	1.96632	1.62326	2.33454	2.91115	2.28965	1.04234	1.47727	1.00511	1.17491	1.81029	0.573517		0.273299	0.25716	1.30096	0.610471	0.392801	0.373653	1.24661	0.671023	0.41033	1.69724	0.468763	0.858778	0.713424	0.12947
	-276	0.286369	1.92162	5.0026	2.40353	1.62881	2.32761	3.06045	2.33895	0.131086	1.30231	1.73737	1.05692	1.93314	0.75951		1.50395	0.7498	0.148319	0.800691	0.450311	1.55957	2.86849	1.62612	0.936885	1.88775	0.663203	1.16261	1.19648	0.413757
	-273	0.03985	2.51957	3.78534	2.11492	1.92708	1.55624	3.59921	2.36084	0.216096	1.85594	0.086806	0.719614	1.73179	0.885154		1.86476	1.17599	0.725485	1.25541	0.168914	0.966699	2.23282	1.12281	0.430907	1.9262	0.454327	0.937144	1.10512	0.15987
	-270	0.259149	2.15138	2.66106	1.69053	1.95825	1.87819	3.0487	2.29505	0.789756	3.40085	0.308449	1.49968	1.82842	0.415223		1.5549	2.52092	0.867967	1.64793	0.943882	0.155747	2.10654	1.06872	0.568956	2.44407	1.34191	1.45165	1.38943	0.294573
	-267	0.419167	2.62445	1.59085	1.54482	1.83108	1.36015	2.83598	2.00907	0.534531	4.2342	0.481341	1.75003	1.76797	0.232645		0.716854	4.09163	2.20898	2.33915	1.63556	0.573105	1.58592	1.26486	0.338191	1.95606	0.52805	0.940765	1.51493	0.731963
	-264	0.607225	1.68058	0.149146	0.812316	2.21213	1.6397	3.60934	2.48706	0.74671	2.82211	0.075532	1.21478	1.50472	0.874207		0.04817	3.17144	2.60181	1.94047	1.22176	0.192257	2.07778	1.16393	0.201515	2.21851	0.253303	0.89111	1.33184	0.544459
	-261	1.26429	2.21775	0.743549	1.40853	2.11253	0.969766	3.89926	2.32719	0.228744	2.6599	0.258073	1.04891	1.59487	0.6592		0.090902	2.39889	3.25478	1.91486	1.08549	0.381377	1.00332	0.823396	0.167903	0.695192	0.267613	0.376903	1.03839	0.791198
	-258	0.952823	1.72144	0.34371	1.00599	2.45641	1.24728	3.85325	2.51898	0.028862	2.44722	0.768948	1.08168	1.53555	0.852517		0.29148	2.61266	1.84935	1.5845	0.118117	1.22917	1.61174	0.986342	1.02507	1.57936	0.414675	1.00637	1.1924	0.33971
	-255	1.91253	0.55318	1.32734	1.26435	2.10284	0.588984	2.90665	1.86616	0.196599	1.96191	1.28699	1.1485	1.42634	0.385276		1.44715	1.063	2.18475	1.56497	0.770512	1.10735	2.29609	1.39132	0.787756	1.38326	0.689222	0.953413	1.30323	0.315148
	-252	2.39927	1.3479	2.46654	2.07124	2.31802	0.826952	2.11592	1.75363	0.491168	1.81788	1.90812	1.40572	1.74353	0.332874		0.477795	2.57032	1.26266	1.43692	0.42912	0.642072	2.81603	1.29574	0.287207	1.36583	1.83128	1.16144	1.29803	0.137756
	-249	1.83458	2.12495	2.50956	2.15636	2.70844	0.550278	2.61934	1.95935	0.41755	1.10492	0.6691	0.730522	1.61541	0.772642		0.274288	3.5668	0.724947	1.52201	0.440382	0.292453	2.47592	1.06958	0.636213	2.00098	0.453372	1.03019	1.20726	0.273293
	-246	2.3798	2.04427	2.43496	2.28634	2.60751	0.091735	2.53331	1.74418	0.208396	0.053397	1.42986	0.563884	1.53147	0.880711		0.431559	3.72295	0.140418	1.43164	0.303935	0.681399	2.42881	1.13805	0.990352	2.44859	0.515141	1.31803	1.29591	0.148042
	-243	1.50553	1.50396	2.72853	1.91267	2.16595	0.734571	2.7709	1.89048	0.370462	0.158169	1.6052	0.711276	1.50481	0.687308		0.004751	3.56571	1.41594	1.66213	0.328401	1.61574	1.52205	1.1554	0.290442	1.8128	0.547415	0.883552	1.2337	0.395152
	-240	1.49914	1.63676	2.45094	1.86228	1.4827	0.928371	2.75211	1.72106	0.330647	0.344717	2.40833	1.0279	1.53708	0.446583		0.275865	2.74468	0.897482	1.30601	0.674126	1.35667	2.20365	1.41148	1.05575	2.6124	1.25052	1.63956	1.45235	0.17049
	-237	0.870296	1.83924	1.28956	1.33303	0.679139	0.717395	2.68097	1.35917	0.062897	0.275862	0.851367	0.396709	1.02964	0.548287		0.280981	2.62851	0.755796	1.22176	0.678505	1.54079	2.39321	1.5375	0.50597	2.80089	1.22331	1.51005	1.42311	0.174907
	-234	0.74746	0.063347	1.4052	0.73867	0.998944	0.554671	2.09315	1.21559	0.277378	0.893222	1.37203	0.847544	0.933934	0.24992		0.181181	3.44292	2.15205	1.92538	0.054407	0.408328	2.07084	0.844523	0.221291	1.10543	0.237393	0.521371	1.09709	0.735293
	-231	0.629538	0.444832	1.21879	0.764387	1.65141	0.915493	1.48928	1.35206	0.074468	0.38419	0.876845	0.445168	0.853873	0.460022		1.11924	2.71922	2.00125	1.94657	0.205251	0.017516	1.88747	0.703413	0.160529	1.4852	0.685928	0.77722	1.1424	0.697409
	-228	1.30784	1.188	0.599048	1.03163	1.60253	1.02806	1.18747	1.27269	0.158872	0.840808	0.527266	0.508982	0.937767	0.390409		1.26059	1.72573	2.48862	1.82498	0.467348	0.824178	1.44802	0.913183	0.532373	1.48769	0.4673	0.82912	1.18909	0.552294
	-225	1.07394	1.01713	1.19858	1.09655	1.66247	0.600812	1.36383	1.20904	0.562058	0.886162	0.777818	0.742013	1.01587	0.243741		0.405927	0.315789	1.26262	0.661445	0.426946	0.725222	0.738124	0.630097	0.607425	1.31543	0.463795	0.795551	0.695698	0.0878842
	-222	0.726012	1.18054	0.403184	0.769911	1.43279	0.116847	1.02149	0.857041	0.570007	0.577709	0.950723	0.69948	0.775477	0.078928		1.1526	1.84934	1.19922	1.40039	0.513675	1.04562	1.85407	1.13779	0.351214	1.13068	1.94108	1.14099	1.22639	0.150697
	-219	1.1914	0.927654	0.535456	0.884836	1.18389	0.597598	0.919643	0.900378	0.55036	0.531986	0.087682	0.390009	0.725074	0.290279		0.884457	1.70151	0.717222	1.10106	1.00943	0.497775	2.08918	1.19879	0.155895	0.149634	1.79978	0.701769	1.00054	0.263319
	-216	0.509767	0.041924	0.694194	0.415295	1.42862	0.541141	2.04441	1.33806	0.486811	0.669199	1.01605	0.724021	0.825791	0.469724		0.800475	2.43693	1.49972	1.57904	0.900095	1.31481	2.14485	1.45325	0.26058	0.435623	1.04802	0.581409	1.20457	0.543323
	-213	0.82567	0.17658	0.863738	0.621996	1.43307	0.469214	2.44534	1.44921	0.187107	0.531379	1.24714	0.655209	0.908805	0.468298		1.11834	1.96871	1.90575	1.66427	1.12129	1.67057	1.63503	1.47563	0.752236	1.95376	0.484998	1.06366	1.40119	0.307145
	-210	0.333003	0.964019	1.15706	0.818027	0.375484	0.055078	3.11006	1.18021	0.903694	0.747301	1.40563	1.01888	1.0057	0.181449		1.69183	2.64436	1.84409	2.06009	0.305725	1.15398	2.18908	1.21626	0.306087	2.8388	0.10519	1.08336	1.45324	0.529737
	-207	0.434085	1.33983	1.28325	1.01905	0.71887	0.122518	2.35057	1.06399	0.776835	1.51216	0.136852	0.808617	0.963886	0.13633		1.20244	1.91532	1.65404	1.5906	1.07428	0.080064	1.97556	1.0433	0.376168	2.03073	0.724438	1.04378	1.22589	0.315845
	-204	0.831762	0.22581	1.09929	0.718955	0.610012	0.321687	2.39774	1.10981	0.712066	1.23393	0.161053	0.70235	0.843706	0.230605		0.973558	1.74303	1.45318	1.38992	0.46416	1.27509	1.84923	1.19616	0.404589	2.58332	2.53133	1.83975	1.47528	0.330175
	-201	0.010674	1.60925	1.41538	1.01177	0.568744	0.296261	2.50157	1.12219	1.34545	1.86785	0.699369	1.30422	1.14606	0.147682		0.651559	1.25828	2.04817	1.31933	0.30992	1.19152	1.70381	1.06842	0.039031	2.4629	2.26073	1.58755	1.3251	0.259617
	-198	0.430957	2.13166	1.88112	1.48124	1.34399	0.496203	2.39011	1.4101	1.46308	0.676529	1.09713	1.07891	1.32342	0.214715		0.330131	2.06134	1.97348	1.45498	0.190359	0.161009	2.12763	0.826332	0.051936	2.33255	1.6388	1.34109	1.20747	0.334951
	-195	0.667744	1.8406	1.96417	1.49084	1.4274	0.098599	2.27532	1.26711	0.881168	1.19629	1.33498	1.13748	1.29848	0.178754		0.445977	1.62121	1.3401	1.13576	0.804714	0.618373	1.73641	1.05316	0.458688	3.24593	0.917637	1.54075	1.24323	0.260954
	-192	1.10335	1.71802	1.80212	1.54116	0.011219	0.215861	2.34845	0.85851	0.941763	1.54307	1.15923	1.21469	1.20479	0.341434		0.626469	2.18464	2.13736	1.64949	0.154125	0.972452	1.1937	0.773426	1.27165	1.91597	1.06514	1.41759	1.28017	0.453912
	-189	0.399625	1.63396	0.628893	0.887493	0.195371	0.590294	2.03592	0.94053	0.157263	0.876017	1.49263	0.841968	0.889997	0.0493284		0.032876	2.09369	2.90043	1.67567	0.448794	1.68376	1.89167	1.34141	1.2162	1.9921	0.993605	1.40064	1.47257	0.178361
	-186	0.171001	1.51677	0.539878	0.742549	0.022489	0.619381	2.16237	0.934746	0.183592	0.270477	1.55402	0.669362	0.782219	0.137067		0.735601	1.42444	3.27153	1.81052	0.135798	1.00933	2.31561	1.15358	0.321332	2.60255	0.81143	1.2451	1.40307	0.355822
	-183	0.479669	1.15365	0.161072	0.59813	0.232897	0.553028	1.73643	0.840785	0.491244	0.340116	1.10781	0.646391	0.695102	0.128452		0.906038	2.41347	3.60522	2.30824	0.673449	0.658778	2.31646	1.21623	0.725066	2.91196	0.994904	1.54398	1.68948	0.560358
	-180	0.281245	0.729679	0.514985	0.508636	0.463323	0.403175	1.68681	0.851102	0.197734	0.695286	1.07733	0.656783	0.672174	0.171751		1.12265	1.1146	4.05029	2.09584	0.07533	0.332531	1.80583	0.737895	1.63887	3.77339	1.2761	2.22945	1.68773	0.825289
	-177	0.908838	0.008316	0.844504	0.587219	0.43611	0.71938	1.80619	0.987226	0.27635	0.88113	0.412149	0.52321	0.699218	0.251467		1.01719	0.162633	3.3311	1.50364	0.238495	0.524569	2.5965	1.11986	0.320043	2.98011	0.816306	1.37215	1.33188	0.195036
	-174	1.35626	1.04007	0.295094	0.897143	0.411306	1.05089	2.15857	1.20692	0.886141	0.919379	0.173152	0.659557	0.921207	0.274474		0.621047	0.487053	2.54054	1.21621	0.538006	0.170058	1.894	0.867354	0.222133	2.01744	0.665002	0.968191	1.01725	0.17953
	-171	1.58424	0.373583	0.175645	0.711154	0.615809	0.861046	2.50355	1.3268	0.944121	1.66299	0.403053	1.00339	1.01378	0.307956		0.166756	0.082452	3.06834	1.10585	0.96556	0.032691	1.96238	0.986877	1.03053	2.45112	0.633154	1.3716	1.15478	0.196974
	-168	1.56531	0.740477	0.758649	1.02148	0.535373	0.195186	3.5556	1.42872	0.52904	1.82314	0.109355	0.82051	1.09024	0.309881		0.039745	0.973978	3.51842	1.51071	1.70988	0.767777	1.35679	1.27815	0.084868	1.87623	0.768722	0.909939	1.23293	0.302929
	-165	1.82598	1.38911	0.29339	1.16949	0.365611	0.784916	2.57442	1.24165	0.348234	1.87251	0.222035	0.814258	1.07513	0.228787		0.707971	1.92863	3.52094	2.05251	1.09647	0.121402	1.37149	0.863121	0.109763	1.11418	0.919655	0.714534	1.21006	0.733362
	-162	1.79994	1.37386	0.116523	1.09677	1.22421	0.915234	2.31044	1.48329	0.254024	1.97563	0.33811	0.855922	1.14533	0.316492		0.318507	1.69021	2.61423	1.54098	0.619705	0.519493	0.78118	0.640126	0.891058	0.958589	1.50222	1.11729	1.09946	0.450692
	-159	0.815406	0.228401	0.100504	0.381437	1.22682	0.639788	2.26803	1.37821	0.683352	1.20141	0.400772	0.761844	0.840498	0.503022		0.122361	1.40475	2.2478	1.25831	0.431395	0.836986	1.2278	0.832061	0.050887	0.539484	1.36998	0.65345	0.914606	0.310762
	-156	1.92617	1.07174	1.38804	1.46199	2.33526	1.23716	1.32491	1.63244	0.619303	0.782529	0.31466	0.572164	1.2222	0.569361		0.252824	1.25673	2.08589	1.19848	0.967343	0.800638	1.90738	1.22512	0.286701	0.799596	1.12241	0.736236	1.05328	0.274889
	-153	1.77387	1.90281	1.6098	1.76216	2.12057	0.852259	2.24705	1.73996	0.119151	1.95681	1.42202	1.16599	1.55604	0.33797		0.077095	1.20023	1.94018	1.0725	1.10138	0.864309	1.22427	1.06332	0.327769	0.230192	1.9717	0.84322	0.993015	0.129808
	-150	1.46708	2.1916	1.22785	1.62884	2.10316	0.414391	1.9095	1.47568	0.016521	1.32926	0.205946	0.517243	1.20726	0.602455		0.059597	1.52714	1.88656	1.15776	1.22628	0.423937	1.47205	1.04076	0.551005	0.320523	0.301151	0.390893	0.863138	0.413139
	-147	1.87891	1.86351	1.2714	1.67127	2.08894	0.047875	1.95178	1.36286	0.011234	2.04879	0.432875	0.830966	1.28837	0.425078		0.484598	1.97152	2.26368	1.57327	1.76793	0.240323	1.65614	1.22147	0.855766	0.271682	1.2085	0.778649	1.19113	0.398177
	-144	1.05489	0.774705	1.42435	1.08465	2.16985	0.200921	2.12885	1.49987	0.198613	2.74527	0.242312	1.06206	1.21553	0.246508		0.901053	2.26786	2.08254	1.75048	0.575373	0.280242	1.10059	0.652069	0.199709	0.481113	1.49934	0.726722	1.04309	0.613755
	-141	0.241772	0.026427	1.99885	0.755682	2.59015	0.389447	1.80369	1.59443	0.845338	2.25566	0.519154	1.20672	1.18561	0.419773		0.819911	2.39119	2.52738	1.91283	1.23599	0.098951	1.14149	0.825478	0.565047	0.313009	1.12994	0.669333	1.13588	0.677371
	-138	0.982934	0.24107	1.74857	0.990858	2.8512	0.32882	2.96994	2.04999	0.056442	1.82495	0.787458	0.889617	1.31015	0.64271		0.844192	3.18202	2.70595	2.24405	1.23101	0.953821	0.677826	0.954218	0.031301	0.358699	1.21392	0.53464	1.2443	0.890862
	-135	0.479021	0.695615	1.97145	1.0487	3.14653	0.467175	3.00725	2.20698	0.152302	2.1557	0.463149	0.923718	1.39313	0.707581		0.315111	2.57709	2.49194	1.79471	1.28396	0.360815	0.71504	0.786604	0.966221	0.253784	0.712723	0.644243	1.07519	0.62718
	-132	0.909919	0.568895	2.01502	1.16461	4.01609	0.31963	3.1939	2.50987	0.282914	1.59572	1.03937	0.97267	1.54905	0.837612		0.586318	2.6734	3.42741	2.22904	0.358325	0.61147	1.0328	0.667532	0.226859	0.028436	0.50583	0.253708	1.05009	1.04175
	-129	1.09977	0.712679	1.95507	1.25584	3.68646	0.701422	3.24835	2.54541	0.86429	1.70335	0.296267	0.954636	1.5853	0.845014		0.93729	2.33521	3.44151	2.238	0.037163	0.242177	1.09464	0.457995	0.657329	0.535747	0.574375	0.58915	1.09505	0.991997
	-126	0.224965	0.16767	2.06895	0.820529	3.16529	0.473751	3.19548	2.27818	0.657603	2.22987	0.082478	0.989985	1.3629	0.797171		0.807525	1.38771	2.07521	1.42348	0.989017	0.117584	1.12585	0.744151	0.355096	0.709261	0.686737	0.583698	0.917111	0.44581
	-123	1.0748	0.362805	2.05327	1.16363	3.555	0.889726	2.60142	2.34871	0.704887	2.10239	0.012199	0.939826	1.48406	0.757131		1.02727	0.884751	2.78236	1.56479	0.206241	0.297191	0.599861	0.367764	0.146143	0.582914	0.718013	0.482357	0.804971	0.660515
	-120	0.569321	0.459228	1.95677	0.995108	3.48366	0.537119	2.59418	2.20499	1.14307	1.72224	0.172631	1.01265	1.40425	0.693516		0.801871	0.379163	2.96326	1.38143	0.45688	0.760086	0.523248	0.580071	0.798833	0.002757	1.14651	0.649368	0.87029	0.444016
	-117	1.09147	0.036823	1.8328	0.987034	3.17999	0.746253	2.17295	2.03306	0.437257	2.67227	0.350917	1.15348	1.39119	0.562072		0.997024	0.692718	3.86556	1.85177	1.01866	0.194446	0.771865	0.661657	0.963741	0.451491	0.605192	0.673475	1.0623	0.683724
	-114	1.78059	0.020319	1.63927	1.14673	3.37285	0.102795	2.33577	1.93714	0.500261	2.51439	0.399469	1.13804	1.4073	0.458872		0.751387	1.83447	3.48633	2.02406	1.83672	0.582688	0.994184	1.13786	0.926514	0.267885	0.090083	0.428161	1.1967	0.799576
	-111	2.22739	1.13755	2.03829	1.80108	3.37128	0.371091	2.66822	2.13686	0.114468	2.43121	1.21544	1.25371	1.73055	0.445783		0.75455	1.39985	2.45288	1.53576	1.33479	0.482991	1.37593	1.06457	0.676828	0.093743	1.3003	0.690291	1.09687	0.423658
	-108	2.46726	0.76035	2.23306	1.82022	4.18518	0.22525	3.0577	2.48938	0.662288	2.11578	0.661867	1.14665	1.81875	0.671368		0.552994	2.93941	2.44016	1.97752	1.43343	0.161838	0.91531	0.836859	0.073725	0.375741	0.989183	0.47955	1.09798	0.78238
	-105	2.55189	0.474184	2.24844	1.75817	4.14476	0.926843	2.16058	2.41073	0.084903	2.00167	0.957853	1.01481	1.7279	0.698451		1.10719	3.12147	2.88393	2.37086	1.3233	0.057852	1.10601	0.829054	0.593246	0.392107	1.83048	0.938612	1.37951	0.860282
	-102	1.87631	0.922668	2.17977	1.65958	2.47852	0.144386	2.52753	1.71681	0.466087	2.74574	1.24165	1.48449	1.6203	0.121042		1.21907	3.0994	3.35033	2.55627	0.8651	0.488552	0.936421	0.763358	0.880381	0.521316	1.55917	0.986955	1.43553	0.977007
	-99	2.19307	0.42885	1.7022	1.44137	2.40482	0.552317	2.3298	1.76231	0.122751	2.30224	1.20634	1.21044	1.47138	0.277155		1.41273	3.17501	3.65494	2.74756	0.255211	0.296753	1.04275	0.53157	0.900484	0.042772	0.85728	0.600179	1.2931	1.26006
	-96	2.55988	0.094313	2.06677	1.57365	2.93607	0.85229	2.17197	1.98678	0.304461	2.68554	1.35024	1.44675	1.66906	0.282373		1.40153	2.67023	3.09627	2.38934	0.930055	0.532026	0.644245	0.702109	0.927007	0.178173	1.06746	0.724213	1.27189	0.967807
	-93	2.79335	0.509208	2.42558	1.90938	2.23057	0.673273	2.29653	1.73346	0.021436	2.41771	1.27416	1.23777	1.62687	0.348262		1.281	3.10332	3.16434	2.51622	1.08571	0.098606	1.46291	0.882409	1.54819	0.378344	1.48755	1.13803	1.51222	0.878834
	-90	2.92199	0.061469	2.30113	1.76153	3.06066	0.422384	1.95536	1.8128	0.811323	2.17879	0.81769	1.26927	1.61453	0.300106		1.35541	3.36566	3.20564	2.64223	1.69498	0.008419	1.7358	1.1464	2.03577	0.487704	1.44524	1.3229	1.70385	0.817446
	-87	2.54306	0.003654	2.42627	1.65766	2.80613	0.175216	1.70508	1.56215	0.23632	2.67021	1.0783	1.32828	1.51603	0.169466		0.728952	2.82875	4.15363	2.57045	1.76657	0.251962	1.61896	1.2125	1.83251	0.506022	2.20137	1.5133	1.76541	0.713217
	-84	3.50337	0.477833	2.76907	2.25009	2.26588	0.431761	0.759667	1.15244	0.28066	2.57199	0.452738	1.1018	1.50144	0.648845		0.556841	2.55545	2.92228	2.01152	1.31168	0.618405	1.30553	1.07854	1.3521	0.094844	1.34557	0.930839	1.3403	0.585967
	-81	3.44297	0.863576	2.42494	2.24383	2.17123	0.282486	0.707323	1.05368	0.252196	2.27039	0.165837	0.89614	1.39788	0.736832		0.664262	2.09201	3.76413	2.17347	0.429626	0.177732	0.952864	0.520074	1.56624	0.216823	2.14359	1.30889	1.33414	0.826986
	-78	2.86349	0.674647	2.14779	1.89531	2.07478	0.626255	2.37913	1.69339	0.247446	1.96321	0.34124	0.850631	1.47978	0.554131		0.286716	2.45775	3.5984	2.11429	1.31841	0.130144	0.45718	0.635244	1.18755	0.082599	2.02275	1.09763	1.28239	0.756633
	-75	2.79986	0.631971	1.57841	1.67008	1.78257	0.167444	1.98269	1.3109	0.065198	2.49482	0.539081	1.03303	1.338	0.319387		0.095248	1.97296	2.15489	1.4077	0.594331	0.301121	0.88628	0.593911	0.96755	0.651055	1.74874	1.12245	1.04135	0.412909
	-72	3.59666	1.13074	1.26051	1.99597	2.47153	0.311049	1.95696	1.57985	0.053252	2.15151	0.817613	1.00746	1.52776	0.49631		0.554145	1.25828	2.46269	1.42504	0.266503	0.343644	1.39789	0.669347	0.845804	0.663036	1.89815	1.13566	1.07668	0.381282
	-69	3.24132	1.38584	1.4622	2.02979	1.87097	0.175544	2.76309	1.6032	0.631655	2.59784	1.05317	1.42755	1.68685	0.309706		0.391362	0.989819	2.60036	1.32718	1.61516	0.401245	1.67253	1.22964	0.751487	0.87474	2.09177	1.23933	1.26539	0.0537337
	-66	3.26628	1.33722	1.79959	2.13436	1.86924	0.311075	3.14063	1.77365	0.268017	2.90316	1.47881	1.55	1.81934	0.29485		0.617705	1.00131	3.23812	1.61904	0.640436	0.073029	1.35081	0.688091	0.065923	0.296951	2.63156	0.998143	1.10176	0.474048
	-63	3.50668	1.55951	1.9878	2.35133	1.80915	0.440175	2.0459	1.43174	0.294755	2.14418	0.939248	1.12606	1.63638	0.637754		0.652885	1.80969	3.74404	2.06887	0.694976	0.197673	1.45969	0.784115	0.463943	0.803651	2.24015	1.16925	1.34074	0.659325
	-60	3.40094	1.613	2.39184	2.4686	1.94769	0.012894	1.78265	1.24775	0.221779	2.27875	0.461101	0.987209	1.56785	0.790871		0.478068	1.86339	3.75203	2.03116	0.243313	0.735225	0.724545	0.567694	0.849073	1.08306	1.52215	1.15143	1.25009	0.736707
	-57	4.39698	1.71502	2.18736	2.76645	1.75887	0.145652	2.14755	1.35069	0.614429	1.85004	0.471754	0.978741	1.69863	0.943278		0.77616	2.16355	3.01765	1.98579	0.386679	0.870452	1.49489	0.917339	1.65305	0.710875	1.12898	1.1643	1.35581	0.559377
	-54	4.75606	1.4678	1.75577	2.65987	1.64898	0.466079	1.8623	1.32579	0.27895	1.89153	0.448727	0.87307	1.61958	0.928925		1.23871	2.54298	3.1899	2.32386	0.400494	0.67589	1.95735	1.01124	2.43025	0.220294	0.550947	1.06716	1.46742	0.742226
	-51	4.76709	1.35222	1.72011	2.61314	1.82458	0.155894	1.98508	1.32185	0.588312	0.874418	0.533642	0.665457	1.53348	0.990938		1.07147	2.65356	3.51354	2.41286	0.655708	0.594785	0.452997	0.56783	2.46578	0.128545	0.532611	1.04231	1.341	0.958093
	-48	4.70885	1.70031	1.49288	2.63401	1.93374	1.81038	1.90199	1.88204	0.345926	0.388639	0.933451	0.556005	1.69069	1.05214		1.8175	2.58042	2.93316	2.44369	0.208619	0.263871	0.326638	0.266376	2.39428	0.438854	0.282605	1.03858	1.24955	1.10388
	-45	4.26802	1.447	1.3989	2.37131	2.35009	0.555227	2.28571	1.73034	0.829918	0.672443	1.06404	0.855466	1.65237	0.760922		1.65331	2.44887	3.52212	2.54143	0.169426	0.286158	1.45081	0.635464	1.75748	0.144955	0.945416	0.949283	1.37539	1.02194
	-42	4.46002	1.75672	1.21997	2.4789	2.78543	0.340507	2.33938	1.82177	0.188488	0.502662	1.32499	0.672048	1.65757	0.91455		1.48001	1.79858	3.36384	2.21414	0.470464	0.037672	0.711274	0.40647	2.32096	0.611389	1.86193	1.59809	1.40623	0.918981
	-39	4.5908	1.29151	1.2831	2.38847	3.13951	0.490588	2.90428	2.17813	0.410496	1.22043	1.05374	0.894889	1.8205	0.808469		2.06789	2.06919	3.80114	2.64607	1.17896	0.43993	0.37885	0.665913	1.75635	0.492319	1.30905	1.18591	1.4993	1.0266
	-36	4.81496	1.2551	1.69363	2.5879	3.40753	0.641308	2.23908	2.09597	0.910149	1.05729	0.950171	0.972538	1.88547	0.827998		2.79254	1.81738	4.25338	2.95443	0.988039	0.191717	0.16421	0.447989	0.999039	0.362944	1.10089	0.820959	1.40779	1.35235
	-33	4.4904	0.994967	1.67671	2.38736	4.30195	0.008631	2.45526	2.25528	1.07727	1.16613	0.753713	0.99904	1.88056	0.766271		2.12681	2.06873	4.59129	2.92894	1.23212	0.005975	0.142633	0.460243	1.28162	0.161155	1.05588	0.832886	1.40736	1.33084
	-30	4.28153	0.679836	1.95467	2.30535	3.3533	0.649744	2.09923	2.03409	1.20168	0.45647	0.966473	0.874874	1.7381	0.759782		2.1516	1.14805	4.15481	2.48482	1.76568	0.33131	1.18695	1.09465	0.677391	0.013471	1.57285	0.75457	1.44468	0.916698
	-27	3.3902	0.388497	1.80982	1.86284	4.13901	0.816492	2.0678	2.3411	0.8265	1.26299	1.31502	1.13484	1.77959	0.607426		2.36536	1.24781	3.31009	2.30775	1.65419	0.151063	0.04565	0.616966	0.723126	0.160015	0.993436	0.625526	1.18342	0.973715
	-24	3.39936	0.813682	1.87004	2.02769	4.67096	0.717808	1.80976	2.39951	0.876488	0.692797	0.939869	0.836385	1.75453	0.816582		1.78929	1.98245	3.17816	2.31664	2.03918	1.05961	0.459321	1.18604	1.42066	0.26184	0.193148	0.625217	1.37596	0.861555
	-21	2.71874	0.415938	1.27306	1.46925	4.36089	0.884172	2.1718	2.47229	1.08485	0.120955	0.740854	0.648888	1.53014	0.913224		2.16778	1.90546	3.38036	2.48453	1.77547	1.27963	0.310931	1.12201	1.48848	0.27353	0.358585	0.706864	1.4378	0.929958
	-18	3.1038	0.173144	1.6241	1.63368	3.40392	0.233531	2.70613	2.11453	0.571014	0.288652	0.726619	0.528762	1.42566	0.813092		2.46865	2.10958	4.3126	2.96361	1.30406	1.10315	0.334084	0.913764	1.17923	0.624561	0.549445	0.784413	1.55393	1.22253
	-15	3.50934	0.169091	1.67666	1.78503	3.61101	0.346442	2.09242	2.01662	0.71096	0.078551	0.589522	0.459678	1.42044	0.840067		2.2612	2.51058	2.59588	2.45588	1.46711	1.24037	0.618217	1.10857	1.20294	0.153811	0.814141	0.723631	1.42936	0.909592
	-12	3.351	0.130105	1.189	1.5567	3.82127	0.070613	2.19767	2.02985	0.101805	0.939506	0.958471	0.666594	1.41772	0.692174		2.25743	2.8654	3.33142	2.81809	1.67254	1.28673	0.53759	1.16562	1.1072	0.142262	0.355821	0.535094	1.50627	1.179
	-9	3.64038	0.154061	1.59808	1.79751	3.48955	0.91038	2.16097	2.18697	0.13543	0.815006	1.18656	0.712333	1.5656	0.76418		1.80575	2.72866	3.17466	2.56969	2.03116	0.916675	1.00374	1.31719	1.12941	0.197541	0.605718	0.644222	1.51037	0.97716
	-6	3.14385	0.093454	1.52421	1.58717	4.13362	0.232688	1.25931	1.87521	0.034103	0.755251	0.82251	0.537288	1.33322	0.704183		1.8559	2.40379	2.78794	2.34921	1.45707	1.3877	1.37195	1.40557	0.752651	0.098385	0.867269	0.572768	1.44252	0.888797
	-3	3.25911	0.139364	1.63007	1.67618	2.91623	0.894897	1.9863	1.93248	0.629269	0.378826	1.18634	0.731477	1.44671	0.632529		2.04057	2.41463	2.99506	2.48342	2.04711	1.62248	0.247863	1.30582	0.500936	0.314599	1.20281	0.672782	1.48734	0.918866
	0	3.69959	0.141989	1.71602	1.85253	2.53027	0.005812	2.05002	1.5287	0.006516	0.548808	0.823658	0.459661	1.2803	0.728904		1.57485	1.82963	3.12682	2.1771	2.12883	1.14502	0.967402	1.41375	0.585075	0.159845	1.26935	0.671424	1.42076	0.752863
[truncated: 127 more columns]

## Sheet: Supplementary Figure 3
	Supplementary Figure 3A
	Data set: Number of Mad1 positive kinetochores at 12 h post-release
	Replicate	Oocyte number	Mad1 positive Kts per oocyte (%)
	1	1	5.26316
		2	26.3158
		3	47.3684
	2	4	2.63158
		5	50
		6	39.4737
		7	28.9474
	3	8	0
		9	34.2105
		10	31.5789
		11	21.0526
		12	63.1579
	Mean		29.1667

## Sheet: Supplementary Figure 4
	Supplementary Figure 4B
	Data set: Percentages of different telomere orientations relative to kinetochores in poricne oocytes (%)
		Number of kinetochores	Percentages (%)
	Telomere-masked kinetochores	92	19.9566
	Exposed Kinetochores	369	80.0434
	Sum	461

## Sheet: Supplementary Figure 5
	Supplementary Figure 5
	Data set: Percentages of telomere-masked and exposed kinetochores in human oocytes separated by the age of donor
	Age of donor	32	34	35	37	38	40
	Telomere-masked kinetochores	7	4	21	3	5	2
	Exposed Kinetochores	3	6	21	21	7	10
	Total	10	10	42	24	12	12
		Percentages (%)
	Telomere-masked kinetochores	70	40	50	12.5	41.6667	16.6667
	Exposed Kinetochores	30	60	50	87.5	58.3333	83.3333
